# Supplementary material for: Overexpression of AcWRKY31 Increases Sensitivity to Salt and Drought and Improves Tolerance to Mealybugs in Pineapple
Source: Plants (Basel). 2024 Jul 5;13(13):1850. doi: 10.3390/plants13131850 (PMC11243833; doi:10.3390/plants13131850)
Supplement: Supplementary file 1 [file plants-13-01850-s001.zip]

Archive with 3 entries (3 files):
- Supplementary Figures.pdf
- Supplementary Table S1 Primers.xlsx
- Supplementary Table S2 Up and Down Regulated Genes.xlsx
