# Supplementary material for: Overexpression of AcWRKY31 Increases Sensitivity to Salt and Drought and Improves Tolerance to Mealybugs in Pineapple
Source: Plants (Basel). 2024 Jul 5;13(13):1850. doi: 10.3390/plants13131850 (PMC11243833; doi:10.3390/plants13131850)
Supplement: Supplementary file 1 [file plants-13-01850-s001.zip › Supplementary Table S1 Primers.xlsx]

## Sheet: Primers
Supplimentary Table S1 Primer sequences used in this study
Primer Name	Forward primers (5'-3')	Reservse primer (5'-3')	Purpose
AcWRKY31-OE	ggccgcccccttcacc ATGAAGAACGAATCGGTCTGC	cggcgcgcccaccctt AAAATTGGAAGAATCAAAAGAAGGGAA	Vector construction
AtWRKY53-OE	ggccgcccccttcacc ATGGAAGGAAGAGATATGTTAAGTTGG	cggcgcgcccacccttATAATAAATCGACTCGTGTAAAAACGC	Vector construction
AcWRKY31-BD	catatggccatggaggccgaattcATGAAGAACGAATCGGTCTGC	caggtcgacggatccccggAAAATTGGAAGAATCAAAAGAAGGGAA	Construction of yeast vector
AcWRKY31-q	CTTTCATATCTCCGACCACCTC	CCCTTCCGAAGTTACTCATCTG	qRT-PCR
AcPR1	GCGCAGACGTACAATCAGAA	TCCTCGTTGAACATCGCAAATA	qRT-PCR
AcCAT1	TAGACCCGGACCATGAAGATAG	CAACTGGCTGGAGAGGAATAAT	qRT-PCR
AcLOX4	CAGACATCGTCAAGCGAAAC	GCCTCACTGGTCCGATAAA	qRT-PCR
AcABA1	GGAAGAGTTGGTGGGAGATTT	TTGCTTGCCTTGTCAGATAGT	qRT-PCR
AcRD22	GTCGGCGTCAACGTCAAT	TGGCGGCGTATGTGTAAAG	qRT-PCR
AcDREB2A	GTCGCGGTAGCAGAAGATAAG	CACCAGGCAACAGATTCTCTAT	qRT-PCR
AcABI5	GAGATGACGCTGGAGGATTT	TGCTGCTGCTCCGTTAAA	qRT-PCR
AcPOD1	ATTGAACTGCAGGAGCAGAG	CGCAAGCGAAGAGAGAAAGA	qRT-PCR
Aco014286	CGGCTGTTGCAGAGAATTTG	GAGGTCACTTATGGCTCTTTCC	qRT-PCR
Aco024514	GTCGAGACCCAAGACCTATAATG	GGCCAGCATATAAGGAGGAATAG	qRT-PCR
Aco010322	CCGTCTTATGCTTCGTCTTCA	CTCAGTCCAAGCTATCCCTTTAC	qRT-PCR
Aco001900	GGCCCAGATGCTTCTCTATTT	CCGATGCTCTCCTTGTTCAT	qRT-PCR
Aco004289	GTGGGTCTCAACAGTGTCTT	CTCGTACGAAGCTGGTCTTATC	qRT-PCR
Aco005874	AAGTGTTCGCTGGTGGTAAG	TCCGTGTGGTACGTGTTAAAG	qRT-PCR
Actin	CCAGGTCATCACCATTGGA	GAGATGGCTGGAAAAGCACT	qRT-PCR
AtPOD1	GACCCTACACTCAACACTAC	TTCATTGCCTCCACGAATGC	qRT-PCR
AtACS6	AAACCGAACTATGGCGTGTG	TCATGGCAATGGAACGAAC	qRT-PCR
AtERF1	TCGGCGATTCTCAATTTTTCG	CCGTCTCATCGAGTGTTTCCT	qRT-PCR
AtLOX4	CTCCGTCATCACCACCATC	AAAATACTTTTGAGGATCTTCGATA	qRT-PCR
AtABI5	GGAGAGATGACACTTGAGGATTT	TGGTTCGGGTTTGGATTAGG	qRT-PCR
AtPR1	ACGGGGAAAACTTAGCCTGG	TTGGCACATCCGAGTCTCAC	qRT-PCR
AtICS1	GTACAGTGGAGACAAGGACTATG	ACGACGGAGGTTGAGATTTG	qRT-PCR
AtPDF1.2	TGCATGATCCATGTTTGGCTC	ACGCACCGGCAATGGTGGAA	qRT-PCR
AtAB12	CAAACCGGATAGGGATGATGAA	GACATTGCGAGAACACCAAATAC	qRT-PCR
AtAOC3	CTGAAAAGAGCGGTGACAGAT	CACCAGTGACAGCGAGGAAC	qRT-PCR
