# Supplementary material for: Overexpression of AcWRKY31 Increases Sensitivity to Salt and Drought and Improves Tolerance to Mealybugs in Pineapple
Source: Plants (Basel). 2024 Jul 5;13(13):1850. doi: 10.3390/plants13131850 (PMC11243833; doi:10.3390/plants13131850)
Supplement: Supplementary file 1 [file plants-13-01850-s001.zip › Supplementary Table S2 Up and Down Regulated Genes.xlsx]

## Sheet: Up-Regulated Genes
Supplimentary Table S2.1 Up- regulated Differential Expressed Genes of AcWRKY31-OE and WT Pineapple plants
gene name	FPKM Value		Divided (*)	Log2 Fold Change	putative function
	WT	AcWRKY31-OE
Aco009609	6.78798	13.5797	2.00055	1.0004	Pentatricopeptide repeat-containing protein
Aco014440	0.887962	1.77675	2.00093	1.00067	Serine/threonine-protein kinase 2.11
Aco002745	0.680299	1.36124	2.00095	1.00069	Cyclin D2
Aco000303	7.25787	14.5261	2.00143	1.00103	Acyl-coenzyme A oxidase
Aco028007	0.600935	1.20296	2.00181	1.0013	hypothetical protein
Aco004968	1.75918	3.52182	2.00197	1.00142	Small nuclear RNA activating complex SNAPc, subunit SNAP43 protein
Aco005792	4.14659	8.30151	2.00201	1.00145	Plant regulator RWP-RK family protein
Aco000157	11.8577	23.7403	2.0021	1.00152	uroporphyrinogen-III synthase family protein
Aco004066	2.08872	4.18258	2.00246	1.00178	1,4-dihydroxy-2-naphthoate polyprenyltransferase
Aco010792	8.34282	16.7096	2.00288	1.00207	Tocopherol cyclase
Aco010097	1.26614	2.53617	2.00307	1.00221	GPI mannosyltransferase
Aco017027	2.14281	4.29272	2.00331	1.00239	Protein kinase superfamily protein
Aco015482	5.6581	11.3362	2.00354	1.00255	Riboflavin biosynthesis protein RibBA
Aco019876	10.8063	21.6523	2.00368	1.00265	Protein transport protein SEC31
Aco007286	21.1845	42.4476	2.00371	1.00267	Asparagine-tRNA ligase
Aco009868	1.4021	2.81016	2.00425	1.00306	hypothetical protein
Aco012796	20.5775	41.2483	2.00454	1.00327	Sec14p-like phosphatidylinositol transfer family protein
Aco012555	12.5173	25.0998	2.0052	1.00375	Transcription elongation factor A protein
Aco009032	0.58199	1.16768	2.00636	1.00458	Ribonuclease D
Aco010198	10.1973	20.4608	2.0065	1.00468	Histidine-tRNA ligase
Aco029394	1.54417	3.09857	2.00663	1.00477	Phosphoglycerate mutase family protein
Aco011247	24.5745	49.3248	2.00716	1.00515	Phosphatidylinositol transfer protein SFH5
Aco002389	1.23497	2.47926	2.00755	1.00544	Eukaryotic peptide chain release factor subunit 1-3
Aco012504	0.914428	1.83631	2.00815	1.00587	Protein of unknown function DUF3411
Aco010215	1.57813	3.17174	2.0098	1.00705	2-oxoglutarate 2OG and FeII-dependent oxygenase superfamily protein
Aco018219	2.1912	4.4056	2.01059	1.00762	Protein kinase superfamily protein
Aco021318	1.40213	2.81939	2.0108	1.00777	exocyst subunit exo70 family protein G1
Aco012554	29.2306	58.7799	2.0109	1.00784	vacuolar sorting receptor homolog 1
Aco018199	6.57629	13.2244	2.01092	1.00786	hypothetical protein
Aco031100	51.9763	104.558	2.01165	1.00838	hypothetical protein
Aco024705	14.4492	29.0785	2.01246	1.00896	hypothetical protein
Aco007209	60.1509	121.061	2.01262	1.00908	hypothetical protein
Aco005353	2.02058	4.06694	2.01275	1.00917	Siroheme synthase
Aco008406	1.65499	3.33133	2.0129	1.00928	UDP-glucose 4-epimerase
Aco009325	11.5834	23.3174	2.01299	1.00934	hypothetical protein
Aco030333	6.64724	13.3827	2.01327	1.00954	isopropylmalate dehydrogenase 3
Aco015986	6.07718	12.2409	2.01424	1.01024	Secretory carrier-associated membrane protein
Aco024400	4.36892	8.80014	2.01426	1.01025	DNA damage-inducible protein
Aco001674	14.517	29.2436	2.01443	1.01037	NAC domain containing protein 80
Aco011663	16.7561	33.7552	2.01451	1.01043	Ras-related protein Rab-1A
Aco005617	6.87065	13.8411	2.01452	1.01044	WD-40 repeat family protein
Aco014406	6.22821	12.5469	2.01453	1.01044	1-acyl-sn-glycerol-3-phosphate acyltransferase
Aco009048	29.5593	59.5837	2.01573	1.01131	60S ribosomal protein L29
Aco005561	8.98624	18.114	2.01575	1.01132	Late embryogenesis abundant LEA hydroxyproline-rich glycoprotein family
Aco009149	5.11157	10.3042	2.01586	1.0114	Cyclophilin-like peptidyl-prolyl cis-trans isomerase family protein
Aco004002	15.6265	31.5022	2.01595	1.01146	phytoene desaturase 3
Aco031303	0.710101	1.43237	2.01713	1.01231	F-box family protein
Aco008688	8.05979	16.2587	2.01726	1.0124	Protein RecA
Aco001783	7.09924	14.3239	2.01767	1.01269	hypothetical protein
Aco028167	7.00672	14.1381	2.01779	1.01278	Chaperonin-like RbcX protein
Aco016967	5.17376	10.4415	2.01817	1.01305	hypothetical protein
Aco014676	4.11124	8.29937	2.0187	1.01343	GDT1-like protein
Aco004026	2.14539	4.33187	2.01916	1.01375	Protein kinase superfamily protein
Aco017696	17.3643	35.0662	2.01943	1.01395	Magnesium transporter MRS2-F
Aco009617	1.66202	3.35657	2.01958	1.01405	RING/U-box superfamily protein
Aco013670	0.714688	1.44344	2.01968	1.01413	hypothetical protein
Aco008417	251.946	508.857	2.01971	1.01415	Photosystem II 10 kDa polypeptide
Aco001755	11.9342	24.1044	2.01978	1.0142	polyA polymerase 3
Aco012501	4.31739	8.72109	2.01999	1.01435	Zinc finger HIT domain-containing protein-like protein
Aco011097	0.637031	1.28687	2.0201	1.01443	SWIM zinc finger family protein
Aco011600	4.69852	9.49199	2.02021	1.01451	hypothetical protein
Aco000092	5.63491	11.3879	2.02096	1.01504	Zinc finger protein-like-like protein
Aco009900	9.90425	20.0238	2.02174	1.0156	hypothetical protein
Aco001210	13.5107	27.3153	2.02176	1.01561	hypothetical protein
Aco022616	12.8337	25.9483	2.02189	1.01571	Unknow protein
Aco019862	38.8619	78.5751	2.02191	1.01572	DELLA protein GAI
Aco016612	12.7642	25.8102	2.02208	1.01584	hypothetical protein
Aco000834	5.74537	11.6196	2.02244	1.01609	hapless 8
Aco004604	2.30659	4.66593	2.02287	1.0164	Serine/threonine-protein kinase RIO1 2.11
Aco027843	2.80021	5.66666	2.02366	1.01696	Exostosin family protein
Aco008674	3.78558	7.66129	2.02381	1.01707	Alpha N-terminal protein methyltransferase
Aco007535	24.5437	49.6766	2.02401	1.01721	Cytochrome P450 superfamily protein
Aco018591	8.04849	16.2927	2.02432	1.01743	Copine family protein
Aco027712	13.7314	27.801	2.02463	1.01766	Mevalonate kinase 2.36
Aco013524	4.48714	9.08771	2.02528	1.01812	tRNA pseudouridine synthase B
Aco010243	12.4389	25.1949	2.02549	1.01827	ACT domain-containing protein
Aco014286	1.78376	3.61317	2.02559	1.01834	Disease resistance protein CC-NBS-LRR class family
Aco010197	16.0959	32.6043	2.02562	1.01837	Zinc finger protein
Aco018932	4.09482	8.29553	2.02586	1.01853	Disease resistance protein CC-NBS-LRR class family
Aco000135	0.719756	1.45827	2.02606	1.01868	Pentatricopeptide repeat-containing protein
Aco013014	22.6602	45.9115	2.02609	1.0187	PRLI-interacting factor
Aco001906	0.728057	1.47514	2.02613	1.01873	DNA polymerase 2
Aco017556	2.60941	5.29017	2.02735	1.01959	Outward rectifying potassium channel protein
Aco023791	46.5086	94.303	2.02765	1.01981	time for coffee
Aco000907	8.54242	17.3258	2.02821	1.02021	UDP-Glycosyltransferase superfamily protein
Aco003151	13.6823	27.757	2.02867	1.02054	hypothetical protein
Aco015661	3.60554	7.31466	2.02873	1.02058	60S ribosomal protein L6
Aco010320	2.68244	5.44207	2.02878	1.02061	Zinc finger protein
Aco005635	19.9512	40.477	2.0288	1.02063	Elongation factor
Aco023020	8.00918	16.2539	2.02941	1.02106	ARM repeat superfamily protein
Aco013338	5.63358	11.4332	2.02947	1.0211	U-box domain-containing protein
Aco004021	3.66624	7.44056	2.02948	1.02111	hypothetical protein
Aco023270	7.17843	14.5695	2.02962	1.02121	Microsomal signal peptidase 25 kDa subunit SPC25
Aco016807	2.14989	4.36363	2.0297	1.02126	Protein of unknown function DUF506
Aco013660	6.34642	12.8832	2.03	1.02148	Autophagy-related protein
Aco013087	1.06165	2.1553	2.03014	1.02158	Eukaryotic aspartyl protease family protein
Aco010716	10.1087	20.5242	2.03035	1.02173	Argonaute family protein
Aco008986	5.86674	11.9131	2.03062	1.02192	hypothetical protein
Aco000125	2.54293	5.1649	2.03108	1.02225	GPI mannosyltransferase
Aco029401	1.6826	3.41775	2.03123	1.02236	IQ-domain 22
Aco018983	8.13069	16.5227	2.03213	1.023	Pectin lyase-like superfamily protein
Aco017569	1.7666	3.59015	2.03224	1.02307	Lipid A export ATP-binding/permease protein MsbA
Aco019622	14.2228	28.906	2.03237	1.02316	T-complex protein 1 alpha subunit
Aco014987	2.48807	5.05731	2.03263	1.02334	hypothetical protein
Aco017170	2.63935	5.36489	2.03266	1.02337	Protein kinase superfamily protein
Aco024251	18.0712	36.7396	2.03304	1.02364	Thylakoid lumenal protein
Aco007166	11.2277	22.8351	2.03382	1.02419	hypothetical protein
Aco013602	8.56809	17.4311	2.03442	1.02462	DNA-directed RNA polymerase subunit L
Aco003554	6.50099	13.2284	2.03483	1.02491	Actin-related protein
Aco005853	9.74175	19.8273	2.0353	1.02524	3'-5' exonuclease domain-containing protein / K homology domain-containing protein / KH domain-containing protein
Aco004967	3.12175	6.35494	2.03569	1.02552	Carbohydrate-binding protein
Aco020911	8.77662	17.8826	2.03753	1.02682	hypothetical protein
Aco003553	3.19717	6.51473	2.03766	1.02691	glycine-rich RNA-binding protein 4
Aco002381	15.4912	31.5662	2.03768	1.02693	AP-1 complex subunit beta-1
Aco011216	14.1888	28.9124	2.0377	1.02694	LL-diaminopimelate aminotransferase
Aco012371	1.97757	4.03079	2.03826	1.02733	Eukaryotic aspartyl protease family protein
Aco018418	4.86343	9.91498	2.03868	1.02763	Ubiquitin-conjugating enzyme E2 variant 1B
Aco015727	2.21736	4.5206	2.03873	1.02767	tRNA N6-adenosine threonylcarbamoyltransferase
Aco003995	1.31732	2.68574	2.0388	1.02772	Pentatricopeptide repeat-containing protein
Aco022184	0.864872	1.76378	2.03935	1.02811	hypothetical protein
Aco011202	0.672957	1.37258	2.03962	1.0283	hypothetical protein
Aco023514	6.00694	12.2529	2.0398	1.02843	Guanine nucleotide-binding protein subunit beta
Aco020997	0.820198	1.67308	2.03985	1.02846	Cysteine-rich receptor-like protein kinase
Aco009560	1.90183	3.8795	2.03987	1.02848	Protein phosphatase 2C family protein
Aco010294	10.5202	21.4666	2.0405	1.02893	GPN-loop GTPase
Aco004061	3.22887	6.59198	2.04157	1.02968	Homeobox-leucine zipper protein family
Aco022183	1.9839	4.05352	2.04321	1.03083	protein kinase family protein
Aco003493	0.849575	1.73653	2.044	1.03139	ATP-dependent RNA helicase
Aco019486	1.89786	3.87967	2.04423	1.03156	DENN domain-containing protein 5B
Aco005961	0.818307	1.67282	2.04424	1.03157	Leucine-rich repeat receptor-like protein kinase family protein
Aco009139	11.6241	23.7649	2.04445	1.03171	Arf-GAP with GTPase, ANK repeat and PH domain-containing protein
Aco000825	9.92072	20.2872	2.04493	1.03205	Peroxisomal targeting signal 1 receptor
Aco004947	0.976168	1.99622	2.04495	1.03207	Phototropic-responsive NPH3 family protein
Aco008367	11.7725	24.0751	2.04503	1.03213	Peptidyl-prolyl cis-trans isomerase
Aco013826	2.22681	4.55511	2.04558	1.03251	ACT domain repeat 8
Aco011590	4.20871	8.612	2.04623	1.03297	Autophagy-related protein
Aco014441	9.39094	19.222	2.04687	1.03342	NADPH dehydrogenase quinone
Aco007371	6.65951	13.6314	2.04691	1.03345	calreticulin 1b
Aco003440	4.54207	9.29805	2.0471	1.03358	hypothetical protein
Aco013560	51.6647	105.786	2.04754	1.03389	FRIGIDA-like protein
Aco007087	15.5023	31.7485	2.04799	1.03421	prenylated RAB acceptor 1.B4
Aco006907	7.99687	16.3819	2.04854	1.03459	Auxin-responsive protein
Aco018967	8.75601	17.9406	2.04895	1.03488	Serine/threonine-protein phosphatase 4 regulatory subunit
Aco017009	4.78481	9.80426	2.04904	1.03495	Protein NRT1/ PTR FAMILY 8
Aco020329	1.48177	3.03641	2.04918	1.03505	Focadhesin
Aco028589	6.12876	12.5649	2.05016	1.03573	COP9 signalosome complex subunit
Aco024029	4.90012	10.0489	2.05075	1.03615	Ribonuclease PH
Aco005522	8.05911	16.5298	2.05106	1.03637	hypothetical protein
Aco018336	1.17278	2.40564	2.05122	1.03649	Phosphoethanolamine N-methyltransferase
Aco001896	10.2416	21.0122	2.05165	1.03678	catalytics
Aco016486	0.886012	1.81846	2.05241	1.03732	Outward rectifying potassium channel protein
Aco017945	2.40147	4.93083	2.05325	1.03791	sphingosine kinase 1
Aco012189	10.998	22.5836	2.05343	1.03804	Serrate RNA effector molecule
Aco001700	4.95638	10.1777	2.05346	1.03806	Mitochondrial import receptor subunit TOM40-1
Aco017712	1.38098	2.83584	2.05349	1.03808	LL-diaminopimelate aminotransferase
Aco013584	19.542	40.1402	2.05405	1.03847	NADPH-quinone oxidoreductase subunit O
Aco000451	0.606527	1.24594	2.05422	1.03859	subtilisin-like serine protease 2
Aco007755	20.4295	41.9703	2.0544	1.03872	Succinyl-CoA ligase ADP-forming subunit beta
Aco014766	3.50839	7.20896	2.05478	1.03898	hypothetical protein
Aco007926	2.80583	5.76751	2.05555	1.03952	Proteasome assembly chaperone
Aco014055	150.69	309.76	2.05561	1.03957	V-type proton ATPase subunit a
Aco024446	14.6219	30.0594	2.05578	1.03968	Glutaredoxin family protein
Aco002108	2.53032	5.20276	2.05617	1.03996	Peptide-N4-N-acetyl-beta-glucosaminylasparagine amidase
Aco013039	0.821472	1.6893	2.05644	1.04015	Flavin-containing monooxygenase family protein
Aco012938	1.99764	4.10826	2.05655	1.04023	E3 ubiquitin-protein ligase
Aco004162	98.8808	203.432	2.05734	1.04078	D-ribulose-5-phosphate-3-epimerase
Aco000983	4.5329	9.32589	2.05738	1.04081	RING/U-box superfamily protein with ARM repeat domain
Aco020645	2.4625	5.06763	2.05792	1.04119	potassium transporter
Aco020179	2.37479	4.88745	2.05805	1.04128	hypothetical protein
Aco004178	6.3537	13.0776	2.05827	1.04143	Potential protein lysine methyltransferase SET5
Aco028853	2.21178	4.55535	2.05959	1.04236	Stress inducible protein coi6
Aco013339	2.94938	6.07602	2.0601	1.04272	BSD domain-containing protein
Aco008191	6.29024	12.9588	2.06014	1.04274	proteasome beta subunit C1
Aco006093	11.8702	24.4591	2.06055	1.04303	Protein phosphatase 2C family protein
Aco012366	5.28991	10.9009	2.06069	1.04313	Pentatricopeptide repeat PPR superfamily protein
Aco027588	3.77305	7.77544	2.06078	1.04319	High mobility group B protein
Aco014147	2.96481	6.11107	2.0612	1.04349	serine/threonine protein phosphatase 2A
Aco001077	5.41921	11.1711	2.0614	1.04362	hypothetical protein
Aco004560	1.06905	2.20377	2.06143	1.04365	Pentatricopeptide repeat PPR superfamily protein
Aco022753	15.6257	32.2132	2.06155	1.04373	Fe/S biogenesis protein NfuA
Aco010255	1.68151	3.46696	2.06182	1.04392	Protein of unknown function DUF3245
Aco014649	2.30438	4.75272	2.06247	1.04438	Glutamine synthetase
Aco005837	13.7329	28.3333	2.06317	1.04486	PP2A regulatory subunit TAP46
Aco010231	18.8363	38.8698	2.06355	1.04513	NAC domain containing protein 2
Aco022286	3.0219	6.23689	2.0639	1.04537	Kelch repeat-containing F-box family protein
Aco000399	9.77602	20.1818	2.06442	1.04574	Protein kinase superfamily protein
Aco000134	74.4664	153.753	2.06472	1.04595	stress enhanced protein 1
Aco002097	16.1411	33.3334	2.06512	1.04623	Fatty acid oxidation complex subunit alpha
Aco002559	3.37066	6.96189	2.06543	1.04645	Succinyl-CoA ligase ADP-forming subunit alpha
Aco000186	3.87084	7.99573	2.06563	1.04658	basic helix-loop-helix bHLH DNA-binding superfamily protein
Aco006960	1.95557	4.03962	2.0657	1.04663	4-phosphopantetheine adenylyltransferase
Aco012699	0.530017	1.09487	2.06573	1.04665	Amino-acid permease
Aco027622	11.7542	24.2814	2.06576	1.04667	nudix hydrolase homolog 14
Aco004171	4.61642	9.53847	2.0662	1.04698	Serine/threonine-protein phosphatase 3.16
Aco005904	1.49801	3.09725	2.06758	1.04794	receptor-like protein kinase 2
Aco024784	1.17053	2.42087	2.06818	1.04836	hypothetical protein
Aco013956	7.52233	15.5579	2.06822	1.04839	hypothetical protein
Aco006875	6.85383	14.177	2.06848	1.04857	hypothetical protein
Aco011703	12.2051	25.2465	2.06852	1.0486	Coatomer, alpha subunit
Aco024798	6.88848	14.249	2.06853	1.04861	Peptidyl-tRNA hydrolase
Aco024463	2.58611	5.35092	2.0691	1.04901	trehalose phosphate synthase
Aco026599	18.9434	39.2013	2.06939	1.04921	hypothetical protein
Aco017037	5.32385	11.0175	2.06945	1.04925	receptor-like kinase 902
Aco008528	0.893548	1.84933	2.06965	1.04939	Cytochrome P450 superfamily protein
Aco020962	1028.68	2129.25	2.06987	1.04954	Enolase 4.11
Aco006480	22.584	46.7504	2.07007	1.04968	eukaryotic translation initiation factor 4G
Aco017860	23.3076	48.2647	2.07078	1.05017	Argonaute family protein
Aco001769	14.1282	29.2614	2.07114	1.05042	Phytochrome
Aco003323	2.68627	5.56559	2.07186	1.05093	Diphosphomevalonate decarboxylase
Aco014511	21.3291	44.2113	2.07281	1.05159	Succinate dehydrogenase subunit
Aco012735	3.97419	8.23812	2.0729	1.05165	Fcf2 pre-rRNA processing protein
Aco020770	6.21738	12.8915	2.07346	1.05204	Pentatricopeptide repeat-containing protein
Aco008482	6.27546	13.0146	2.07389	1.05234	Ubiquitin carboxyl-terminal hydrolase
Aco009717	87.1676	180.803	2.0742	1.05256	NDH-dependent cyclic electron flow 5
Aco010150	9.01853	18.7064	2.07421	1.05256	K3Z280 Ribosomal protein L37
Aco006448	23.5223	48.8004	2.07465	1.05287	Homeobox protein knotted-1-like protein
Aco011490	7.00598	14.5385	2.07516	1.05322	O-fucosyltransferase family protein
Aco023418	1.97213	4.09258	2.07521	1.05326	Ubiquitin carboxyl-terminal hydrolase family protein
Aco015866	40.1098	83.2383	2.07526	1.05329	Prostamide/prostaglandin F synthase
Aco007458	3.07387	6.37949	2.07539	1.05338	Alkaline ceramidase
Aco012067	21.5301	44.6892	2.07566	1.05357	Glycogenin-2
Aco011510	0.504949	1.04826	2.07598	1.05379	hypothetical protein
Aco005501	1.1757	2.44185	2.07694	1.05446	Histone-lysine N-methyltransferase 2A
Aco008868	1.83186	3.80502	2.07713	1.05459	Pentatricopeptide repeat-containing protein
Aco024208	3.94166	8.18871	2.07748	1.05483	Zinc finger protein
Aco018577	6.09763	12.6687	2.07765	1.05495	WD-40 repeat family protein
Aco030526	11.6852	24.2813	2.07795	1.05516	cofactor assembly of complex C
Aco017182	1.9213	3.9933	2.07843	1.0555	Pentatricopeptide repeat-containing protein
Aco008106	2.55318	5.30689	2.07855	1.05558	TRAM, LAG1 and CLN8 TLC lipid-sensing domain containing protein
Aco016483	3.69279	7.67585	2.07861	1.05562	UDP-Glycosyltransferase superfamily protein
Aco025360	0.517922	1.07658	2.07866	1.05566	hypothetical protein
Aco005865	2.25875	4.69525	2.0787	1.05568	Calcium-binding EF hand family protein
Aco019777	3.28358	6.82561	2.07871	1.05569	BolA-like family protein
Aco016591	98.9782	205.801	2.07926	1.05607	Histone superfamily protein
Aco021328	13.5577	28.193	2.07948	1.05622	Proteasome subunit beta type-7-A
Aco003878	3.46441	7.20801	2.08059	1.05699	COBW domain-containing protein
Aco021860	0.732498	1.52409	2.08067	1.05705	Dolichyl-diphosphooligosaccharide-protein glycosyltransferase 48 kDa subunit
Aco012533	10.7148	22.3004	2.08126	1.05746	CBL-interacting protein kinase 2
Aco001834	1.47261	3.06507	2.08139	1.05755	hypothetical protein
Aco030250	0.848502	1.76627	2.08163	1.05772	hypothetical protein
Aco019435	1.08949	2.26816	2.08186	1.05787	Histone-lysine N-methyltransferase ASHR1
Aco011031	2.51697	5.24071	2.08215	1.05808	Protein disulfide isomerase-like 5-1
Aco013572	0.969348	2.01838	2.08221	1.05811	RNA-binding CRS1 / YhbY CRM domain protein
Aco002605	2.14559	4.46793	2.08238	1.05823	phospholipid:diacylglycerol acyltransferase
Aco017281	10.503	21.8746	2.0827	1.05845	GAGA-binding transcriptional activator
Aco024146	1.75762	3.66068	2.08275	1.05849	Autophagy-related protein 13
Aco008804	11.5763	24.1136	2.08302	1.05868	Acyl-CoA N-acyltransferases NAT superfamily protein
Aco007576	6.46151	13.4621	2.08343	1.05896	RNA-binding protein YhbY
Aco018073	25.6671	53.4826	2.0837	1.05915	Cytochrome P450 superfamily protein
Aco014329	8.08962	16.857	2.08378	1.05921	Transcription elongation factor A protein
Aco005579	10.1541	21.1602	2.08391	1.05929	like COV 1
Aco016292	21.0821	43.9351	2.084	1.05936	cytochrome B561-1
Aco023653	9.18455	19.1494	2.08496	1.06002	Nuclear inhibitor of protein phosphatase
Aco022843	3.52755	7.35565	2.0852	1.06019	beta-glucosidase 47
Aco015702	3.21569	6.70566	2.08529	1.06025	hypothetical protein
Aco012633	8.88975	18.5398	2.08552	1.06041	Regulation of nuclear pre-mRNA domain-containing protein 1A
Aco015687	24.9173	51.9727	2.0858	1.0606	Citrate synthase family protein
Aco014003	2.85024	5.94526	2.08588	1.06066	E2F-associated phosphoprotein
Aco029480	10.0453	20.9537	2.08592	1.06068	40S ribosomal protein S12
Aco001402	2.3717	4.94731	2.08598	1.06072	Enolase
Aco012905	8.43836	17.6029	2.08605	1.06078	purine permease 11
Aco008203	3.56607	7.44029	2.08641	1.06102	Transducin/WD40 repeat-like superfamily protein
Aco007373	18.9175	39.4787	2.08689	1.06135	Dihydrolipoyl dehydrogenase
Aco022495	3.6562	7.63082	2.08709	1.06149	anthranilate phosphoribosyltransferase
Aco000827	1.2552	2.61975	2.08712	1.06151	F-box/LRR-repeat protein
Aco022188	11.99	25.027	2.08733	1.06166	ubiquitin-conjugating enzyme 5
Aco005049	6.24013	13.0269	2.0876	1.06184	Pentatricopeptide repeat PPR superfamily protein
Aco002459	8.91475	18.612	2.08777	1.06197	hypothetical protein
Aco015332	15.8102	33.0202	2.08853	1.06249	Lysine-specific demethylase
Aco001019	1.59819	3.33924	2.08939	1.06308	xyloglucan endotransglucosylase/hydrolase 28
Aco012777	8.03245	16.7874	2.08995	1.06347	Phosphatidic acid phosphatase PAP2 family protein
Aco007551	4.5434	9.49643	2.09016	1.06361	uncharacterized protein
Aco013327	14.5304	30.3708	2.09016	1.06361	BEL1-like homeodomain 2
Aco015833	7.05662	14.7582	2.09139	1.06446	hypothetical protein
Aco009692	11.7816	24.6404	2.09143	1.06449	Protein SEY1
Aco002366	27.5744	57.6784	2.09174	1.0647	calmodulin like 23
Aco023986	11.9748	25.053	2.09214	1.06498	Coiled-coil domain-containing protein
Aco026794	6.23363	13.042	2.09219	1.06502	Metallo-hydrolase/oxidoreductase superfamily protein
Aco019604	4.1095	8.60071	2.09288	1.06549	Bestrophin-like protein
Aco023809	0.5864	1.2277	2.09362	1.066	Protein of unknown function DUF1350
Aco009723	2.67913	5.60966	2.09384	1.06615	Beta-glucosidase C
Aco005014	8.83332	18.4983	2.09415	1.06637	NPR1-like protein 3
Aco005138	5.40844	11.3265	2.09424	1.06642	Protein YABBY
Aco015230	1.15227	2.41452	2.09545	1.06726	hypothetical protein
Aco000369	0.831209	1.74178	2.09548	1.06728	Isoamyl acetate-hydrolyzing esterase-like protein
Aco006778	0.992157	2.08037	2.09681	1.0682	Phosphatidylethanolamine-binding protein
Aco028574	10.8875	22.833	2.09717	1.06844	hypothetical protein
Aco008898	4.46681	9.36781	2.09721	1.06847	hypothetical protein
Aco001478	5.06712	10.6273	2.0973	1.06853	Arginine biosynthesis bifunctional protein ArgJ
Aco002781	4.01767	8.42884	2.09794	1.06898	hypothetical protein
Aco005312	1.78941	3.75431	2.09807	1.06906	Ubiquitin carboxyl-terminal hydrolase family protein
Aco008515	0.766436	1.60826	2.09836	1.06926	hypothetical protein
Aco023206	1.08116	2.2688	2.09848	1.06935	Profilin family protein
Aco018542	7.5788	15.9059	2.09873	1.06952	Mitochondrial transcription termination factor family protein
Aco015560	18.9046	39.6788	2.0989	1.06963	hypothetical protein
Aco022845	1.10588	2.32151	2.09925	1.06987	Pentatricopeptide repeat-containing protein
Aco005079	3.26172	6.84733	2.0993	1.06991	KxDL motif-containing protein
Aco017271	0.986401	2.07129	2.09984	1.07028	Protein kinase family protein
Aco013333	2.57805	5.41418	2.1001	1.07046	Adiponectin receptor protein
Aco004583	2.9706	6.23885	2.1002	1.07052	hypothetical protein
Aco005851	4.15338	8.72384	2.10042	1.07068	Protein transport protein Sec61 subunit beta
Aco000376	5.86237	12.3216	2.10181	1.07164	Calcium-binding EF-hand family protein
Aco017400	3.83114	8.05326	2.10205	1.0718	Magnesium transporter MRS2-I
Aco019052	1.15971	2.43801	2.10226	1.07194	hypothetical protein
Aco017336	0.609873	1.28253	2.10295	1.07241	Pentatricopeptide repeat-containing protein
Aco006636	41.8236	87.9552	2.10301	1.07245	small ubiquitin-like modifier 2
Aco015635	3.66021	7.69788	2.10313	1.07254	Outer envelope protein
Aco005866	3.04491	6.4048	2.10345	1.07276	GTPase Obg
Aco010680	0.91724	1.92956	2.10366	1.0729	Tetratricopeptide repeat protein
Aco004945	6.51148	13.6986	2.10376	1.07297	Kinase-like protein
Aco010606	44.7918	94.2325	2.10379	1.07299	Sec-independent protein translocase protein TatA
Aco005121	5.47939	11.5305	2.10434	1.07337	Glutathione-regulated potassium-efflux system protein
Aco016047	17.4881	36.8058	2.10462	1.07356	4-sulfomuconolactone hydrolase
Aco003990	3.95742	8.32892	2.10464	1.07357	Transcription factor SPT20 homolog-like protein
Aco007215	27.0581	56.9504	2.10474	1.07364	Leucine-rich repeat receptor-like protein kinase family protein
Aco010327	2.49682	5.25559	2.10491	1.07376	RING/U-box superfamily protein
Aco015925	112.232	236.241	2.10493	1.07377	Cation-efflux pump FieF
Aco000241	2.54556	5.35849	2.10504	1.07385	Methylcrotonoyl-CoA carboxylase beta chain
Aco010845	4.69947	9.89545	2.10565	1.07427	basic helix-loop-helix bHLH DNA-binding superfamily protein
Aco006792	3.23176	6.80624	2.10605	1.07454	N-terminal kinase-like protein
Aco024042	0.862135	1.81589	2.10626	1.07469	receptor kinase 3
Aco016936	0.653421	1.37636	2.10638	1.07477	Eukaryotic translation initiation factor 5A
Aco003338	4.27827	9.01265	2.10661	1.07492	Auxin-independent growth promoter protein
Aco013855	9.19478	19.3711	2.10675	1.07502	Methylosome subunit pICln
Aco011302	18.3116	38.5872	2.10726	1.07537	Bidirectional sugar transporter N3
Aco018377	2.94714	6.21254	2.10799	1.07587	Autophagy protein
Aco008598	1.42648	3.00702	2.10801	1.07588	Cellulose-synthase-like C5
Aco008447	1.97159	4.15849	2.10921	1.0767	hypothetical protein
Aco006695	1.66115	3.50439	2.10961	1.07698	Pentatricopeptide repeat-containing protein
Aco024514	5.99339	12.6518	2.11096	1.0779	Tetratricopeptide repeat TPR-like superfamily protein
Aco006133	1.33297	2.81591	2.1125	1.07895	Plant Tudor-like RNA-binding protein
Aco003537	1.28762	2.72048	2.1128	1.07915	Protein kinase superfamily protein
Aco024097	2.11256	4.4647	2.11341	1.07957	hypothetical protein
Aco002839	3.23295	6.83389	2.11382	1.07985	Alkylated DNA repair protein alkB-like protein
Aco024230	16.2928	34.4415	2.11391	1.07991	Cellulose synthase family protein
Aco021355	6.89118	14.5683	2.11406	1.08001	Peroxidase superfamily protein
Aco016147	431.844	913.209	2.11467	1.08043	hypothetical protein
Aco029403	7.30664	15.4525	2.11485	1.08056	Ras-related protein Rab-2-B
Aco002316	9.37853	19.8386	2.11532	1.08087	SPT2 chromatin protein
Aco027155	1.61861	3.42444	2.11567	1.08111	Pyrimidine-specific ribonucleoside hydrolase RihA
Aco010258	4.3994	9.30851	2.11586	1.08124	Cleavage and polyadenylation specificity factor subunit
Aco014452	12.0122	25.4242	2.11653	1.0817	Oxygen-evolving enhancer protein 3-1
Aco001085	2.99779	6.34599	2.11689	1.08194	Pentatricopeptide repeat-containing protein
Aco016590	467.389	989.411	2.11689	1.08195	histone H1-3
Aco016080	1.82934	3.87263	2.11695	1.08199	Galactose oxidase/kelch repeat superfamily protein
Aco013511	12.2326	25.8972	2.11706	1.08206	eukaryotic translation initiation factor 4E
Aco000866	0.521754	1.10483	2.11753	1.08238	Domain of unknown function DUF2431
Aco010997	4.52885	9.5906	2.11767	1.08247	Histone-lysine N-methyltransferase setd3
Aco007429	9.80147	20.7592	2.11796	1.08268	Cysteine-rich PDZ-binding protein
Aco012804	17.3738	36.8006	2.11817	1.08282	hypothetical protein
Aco019465	3.62534	7.67984	2.11838	1.08296	hypothetical protein
Aco014911	3.96432	8.39836	2.11849	1.08304	oxoprolinase 1
Aco009178	1.69683	3.59633	2.11944	1.08369	Cytokinin riboside 5'-monophosphate phosphoribohydrolase LOG
Aco006114	1.15663	2.45163	2.11963	1.08381	Cathepsin B-like cysteine proteinase
Aco004768	0.84974	1.80207	2.12073	1.08456	Inositol-tetrakisphosphate 1-kinase
Aco002929	1.84194	3.90627	2.12073	1.08456	Ribosomal RNA small subunit methyltransferase G
Aco013313	3.24976	6.89324	2.12115	1.08485	Magnesium-dependent phosphatase
Aco023868	2.62627	5.57119	2.12133	1.08497	ovate family protein 6
Aco007439	2.37384	5.0363	2.12158	1.08514	Beta-1,3-galactosyltransferase
Aco014631	1.5508	3.29022	2.12164	1.08518	Core-2/I-branching beta-1,6-N-acetylglucosaminyltransferase family protein
Aco018638	4.52304	9.59772	2.12196	1.0854	Uncharacterised conserved protein UCP012943
Aco012560	3.17229	6.73347	2.12259	1.08582	Mannan endo-1,4-beta-mannosidase
Aco031813	1.37005	2.90809	2.12262	1.08585	GRAS family transcription factor
Aco002634	6.79865	14.4368	2.12348	1.08643	Transmembrane 9 superfamily member
Aco021745	8.64678	18.3651	2.12392	1.08673	hypothetical protein
Aco016608	1.92319	4.08561	2.12439	1.08705	mitogen-activated protein kinase 12
Aco003815	6.91176	14.6851	2.12465	1.08723	vacuolar sorting receptor 4
Aco002324	50.9209	108.204	2.12494	1.08742	non-specific phospholipase C2
Aco013414	17.1024	36.3586	2.12594	1.0881	Protein of unknown function DUF1423
Aco007554	10.1049	21.4948	2.12717	1.08893	Cytochrome b5
Aco021814	0.751164	1.59812	2.12752	1.08917	hypothetical protein
Aco006700	2.79197	5.9401	2.12757	1.08921	CBL-interacting protein kinase 8
Aco018649	15.9607	33.9629	2.1279	1.08943	Cytochrome P450 superfamily protein
Aco005794	50.7802	108.071	2.12821	1.08964	Protein phosphatase 2C
Aco001645	5.70253	12.1377	2.12848	1.08982	Lung seven transmembrane receptor family protein
Aco012411	27.2913	58.0934	2.12864	1.08993	RNA-binding protein 1
Aco009709	3.35857	7.15062	2.12907	1.09022	Photosystem II D1 precursor processing protein PSB27-H2
Aco026826	1.90197	4.05031	2.12953	1.09054	Casein kinase
Aco003641	2.16408	4.60878	2.12967	1.09063	Pentatricopeptide repeat-containing protein
Aco010469	15.5799	33.1814	2.12975	1.09068	cysteine synthase C1
Aco001011	9.34089	19.8975	2.13015	1.09095	Major facilitator superfamily protein
Aco001791	5.43049	11.5686	2.13031	1.09107	Argininosuccinate lyase
Aco005012	2.68544	5.72145	2.13055	1.09122	RING/U-box superfamily protein
Aco008687	4.57848	9.76024	2.13177	1.09205	LSD1 zinc finger family protein
Aco008494	8.49658	18.114	2.13192	1.09215	NADPH dehydrogenase B2
Aco014153	5.29896	11.301	2.13268	1.09267	Protein of unknown function DUF3411
Aco003880	1.2964	2.76502	2.13285	1.09278	UDP-Glycosyltransferase superfamily protein
Aco000948	3.51863	7.50906	2.13409	1.09362	hypothetical protein
Aco006973	0.648961	1.38501	2.13419	1.09369	Transducin/WD40 repeat-like superfamily protein
Aco001203	10.0511	21.4511	2.13421	1.0937	CD2 antigen cytoplasmic tail-binding protein
Aco014078	3.12714	6.67444	2.13436	1.0938	hypothetical protein
Aco010732	12.9269	27.594	2.13462	1.09398	Peptidase C45, acyl-coenzyme A/6-aminopenicillanic acid acyl-transferase
Aco023412	317.273	677.287	2.13471	1.09404	ATPase, V0 complex, subunit E
Aco006179	23.5338	50.245	2.13502	1.09425	Serine protease Do-like HtrA
Aco001830	1.40867	3.00798	2.13533	1.09446	Pre-mRNA-splicing factor 38A
Aco016691	1.39915	2.98788	2.1355	1.09457	Pentatricopeptide repeat-containing protein
Aco006525	2.06123	4.40365	2.13642	1.09519	4'-phosphopantetheinyl transferase superfamily
Aco014744	2.2234	4.75035	2.13652	1.09526	PENTATRICOPEPTIDE REPEAT 596
Aco019017	9.72831	20.7873	2.13678	1.09544	GTP pyrophosphokinase
Aco010286	2.528	5.40198	2.13686	1.09549	Glucan endo-1,3-beta-glucosidase
Aco005027	1.90664	4.07465	2.13709	1.09564	Anaphase-promoting complex subunit
Aco012364	4.51712	9.65353	2.1371	1.09565	hypothetical protein
Aco005976	0.952891	2.03699	2.13769	1.09605	Transferrin receptor protein
Aco024220	6.92077	14.8052	2.13924	1.0971	hypothetical protein
Aco008508	1.26008	2.69565	2.13927	1.09712	zinc-finger protein 3
Aco019315	1.17753	2.51912	2.13933	1.09716	Cleavage and polyadenylation specificity factor subunit
Aco025013	2.64069	5.64947	2.13939	1.0972	GDSL esterase/lipase
Aco004795	3.04218	6.51042	2.14005	1.09765	hypothetical protein
Aco008341	5.5937	11.9727	2.14039	1.09787	Zinc finger protein
Aco020841	11.7377	25.1235	2.14042	1.09789	ADP-ribosylation factor GTPase-activating protein 3 ARF GTPase-activating domain family protein
Aco012797	33.3796	71.4478	2.14046	1.09792	Trans-2-enoyl-CoA reductase
Aco011859	1.02627	2.19758	2.14133	1.09851	Pentatricopeptide repeat PPR superfamily protein
Aco018526	3.19889	6.85049	2.14152	1.09864	Phosphofructokinase family protein
Aco025620	11.6577	24.9673	2.1417	1.09876	F-box/LRR-repeat protein
Aco012379	3.26476	6.99251	2.14182	1.09884	zinc finger C3HC4-type RING finger family protein
Aco012945	3.37462	7.22804	2.14188	1.09888	hypothetical protein
Aco008023	9.09717	19.4862	2.14201	1.09896	hypothetical protein
Aco007623	4.62183	9.90268	2.14259	1.09935	RNI-like superfamily protein
Aco012988	1.78729	3.82946	2.1426	1.09936	auxin response factor 6
Aco014015	8.95499	19.1903	2.14298	1.09962	nucleotide-sensitive chloride conductance regulator ICln family protein
Aco003985	28.191	60.4334	2.14371	1.10011	3-ketoacyl-CoA synthase 10
Aco004561	14.7756	31.6865	2.14452	1.10066	Peptidyl-prolyl cis-trans isomerase
Aco002796	1.3558	2.90758	2.14455	1.10067	S-adenosyl-L-methionine-dependent methyltransferases superfamily protein
Aco004254	1.07092	2.29699	2.14488	1.1009	Protein kinase superfamily protein
Aco031560	1.89626	4.06745	2.14499	1.10097	Retrotransposon protein, Ty3-gypsy subclass
Aco005592	2.66379	5.71384	2.14501	1.10098	Heat stress transcription factor A-1 like protein
Aco020618	0.87079	1.86791	2.14508	1.10103	phenylalanine ammonia-lyase 2
Aco001595	14.2856	30.6505	2.14555	1.10135	Malonyl CoA-acyl carrier protein transacylase
Aco001634	9.75073	20.9245	2.14594	1.10161	expansin A8
Aco010158	1.5489	3.32461	2.14643	1.10194	Protein kinase superfamily protein
Aco018072	3.68814	7.91777	2.14682	1.1022	Cytochrome P450
Aco020274	3.62791	7.78903	2.14697	1.1023	SWIB/MDM2 domain superfamily protein
Aco000050	1.17529	2.52351	2.14715	1.10242	SOSS complex subunit B1
Aco011823	12.0738	25.9259	2.14729	1.10252	Protein kinase superfamily protein
Aco009181	4.19386	9.00658	2.14757	1.1027	MATE efflux family protein
Aco014800	2.86117	6.14478	2.14765	1.10276	Proteasome-associated ATPase
Aco003470	0.556869	1.19617	2.14803	1.10302	Protein FLOWERING LOCUS T
Aco023277	0.901384	1.93682	2.14872	1.10348	F-box family protein
Aco010743	29.608	63.6347	2.14924	1.10383	BURP domain-containing protein
Aco008215	55.4658	119.279	2.1505	1.10467	Nucleoid-associated protein YbaB
Aco015605	1.06223	2.28448	2.15065	1.10477	ATP-dependent zinc metalloprotease FtsH
Aco002358	1.17862	2.53534	2.1511	1.10508	U-box domain-containing protein
Aco006725	9.65315	20.7682	2.15144	1.1053	RING/U-box superfamily protein
Aco004570	1.27288	2.73912	2.15191	1.10562	UDP-D-glucuronate 4-epimerase 6
Aco003954	12.01	25.8457	2.15201	1.10569	hypothetical protein
Aco014448	1.79793	3.86966	2.15229	1.10587	pentatricopeptide repeat 336
Aco001808	7.27922	15.6677	2.15238	1.10594	Mitochondrial substrate carrier family protein
Aco006362	18.291	39.3969	2.1539	1.10695	ubiquitin-conjugating enzyme 32
Aco005570	1.14025	2.45607	2.15397	1.107	Pentatricopeptide repeat-containing protein
Aco006516	4.25954	9.17513	2.15402	1.10703	Aspartate carbamoyltransferase
Aco019056	4.87812	10.509	2.1543	1.10722	Copine-3
Aco019770	2.52391	5.43857	2.15482	1.10757	Protein kinase 2.10
Aco013567	1.08562	2.33995	2.1554	1.10796	methionine S-methyltransferase
Aco012939	18.9885	40.9283	2.15542	1.10797	Chaperone protein DnaJ
Aco016993	16.3054	35.1461	2.15549	1.10802	Glycerol-3-phosphate acyltransferase
Aco005907	0.735442	1.58548	2.15582	1.10824	Protein of unknown function DUF1637
Aco019788	4.13627	8.91958	2.15643	1.10864	like COV 2
Aco003419	111.233	239.945	2.15713	1.10912	hypothetical protein
Aco010322	30.305	65.3825	2.15748	1.10935	myb-like transcription factor family protein
Aco028130	11.366	24.5313	2.15831	1.1099	pale cress protein PAC
Aco003898	0.879285	1.89795	2.15851	1.11004	Protein of unknown function, DUF647
Aco006470	5.48322	11.8361	2.1586	1.1101	WRKY DNA-binding protein 4
Aco020400	11.9209	25.7348	2.15879	1.11022	Protein of unknown function, DUF538
Aco002184	3.65468	7.89218	2.15947	1.11068	Very-long-chain 3R-3-hydroxyacyl-acyl-carrier protein dehydratase
Aco016243	11.6497	25.1588	2.15961	1.11077	Alpha-mannosidase
Aco029504	23.8974	51.6222	2.16016	1.11114	hypothetical protein
Aco011309	2.49312	5.38728	2.16086	1.11161	Pentatricopeptide repeat-containing protein
Aco008347	4.09906	8.85962	2.16138	1.11195	RING/U-box superfamily protein
Aco004695	4.63517	10.0195	2.16162	1.11211	Biotin synthase
Aco027436	1.19162	2.57591	2.16169	1.11216	hypothetical protein
Aco000410	12.23	26.4461	2.1624	1.11263	Profilin
Aco011011	2.4451	5.28739	2.16244	1.11266	CDP-diacylglycerol-glycerol-3-phosphate 3-phosphatidyltransferase
Aco000168	1.12	2.42206	2.16256	1.11274	Pentatricopeptide repeat-containing protein
Aco008279	17.5964	38.0535	2.16257	1.11275	60S ribosomal protein L7-4
Aco020024	1.95079	4.2189	2.16266	1.11281	Synaptotagmin-5
Aco004930	2.83712	6.13919	2.16388	1.11362	N-acetyl-gamma-glutamyl-phosphate reductase
Aco018605	0.529554	1.14608	2.16423	1.11385	Twinkle-like protein
Aco018387	6.95949	15.0644	2.16459	1.11409	UBX domain-containing protein
Aco018124	1.23282	2.66856	2.16461	1.1141	homeobox-leucine zipper protein 17
Aco011180	22.4663	48.6541	2.16565	1.1148	uncharacterized protein
Aco000562	0.545575	1.18175	2.16606	1.11507	hypothetical protein
Aco017021	4.36066	9.44594	2.16617	1.11515	myb-like transcription factor family protein
Aco016421	12.4283	26.9258	2.1665	1.11536	3-ketoacyl-CoA thiolase
Aco002555	3.22529	6.98779	2.16657	1.11541	PENTATRICOPEPTIDE REPEAT 596
Aco014319	1.36399	2.95527	2.16663	1.11545	Pentatricopeptide repeat-containing protein
Aco009739	1.03767	2.24972	2.16805	1.1164	Protein kinase superfamily protein
Aco014314	6.22364	13.4977	2.16878	1.11689	Zeaxanthin epoxidase
Aco001897	1.15413	2.50355	2.16921	1.11717	Zinc finger CCCH domain-containing protein
Aco012948	3.78622	8.21356	2.16933	1.11725	Transducin/WD40 repeat-like superfamily protein
Aco028897	2.88268	6.25431	2.16962	1.11744	WD repeat-containing protein-like protein
Aco000782	6.03683	13.098	2.16967	1.11748	Protein kinase superfamily protein
Aco010701	1.07675	2.33626	2.16973	1.11752	uncharacterized protein
Aco009422	5.88228	12.7661	2.17027	1.11787	26S protease regulatory subunit-like protein
Aco017326	1.20961	2.62586	2.17084	1.11825	Lipid A export ATP-binding/permease protein MsbA
Aco001101	0.85546	1.8576	2.17146	1.11867	Pentatricopeptide repeat-containing protein
Aco001121	0.921401	2.00181	2.17257	1.1194	S-adenosyl-L-methionine-dependent methyltransferases superfamily protein
Aco000812	19.166	41.6416	2.17268	1.11947	lipid-binding serum glycoprotein family protein
Aco003359	7.82684	17.0069	2.1729	1.11962	Single-stranded DNA-binding protein WHY1
Aco009768	5.6966	12.3787	2.17301	1.11969	1-deoxy-D-xylulose 5-phosphate synthase 3
Aco031193	0.606154	1.31729	2.17319	1.11981	Cytochrome P450 superfamily protein
Aco024685	0.538984	1.17183	2.17414	1.12044	UDP-Glycosyltransferase superfamily protein
Aco017989	23.4344	50.9691	2.17496	1.12099	26S protease regulatory subunit 6A
Aco014563	9.7438	21.2006	2.1758	1.12155	Phosphoribosyl-AMP cyclohydrolase
Aco006558	18.5636	40.3964	2.17611	1.12175	26S proteasome non-ATPase regulatory subunit-like protein
Aco000813	6.71567	14.6176	2.17664	1.1221	Ribonuclease Z
Aco011494	184.356	401.3	2.17677	1.12219	Protein of unknown function DUF3511
Aco012429	2.3572	5.1313	2.17686	1.12225	galacturonosyltransferase 11
Aco025048	17.8673	38.8967	2.17698	1.12233	Translocase of chloroplast
Aco013230	32.9824	71.8031	2.17701	1.12235	Homeobox protein BEL1-like protein
Aco007067	0.662654	1.44276	2.17725	1.12251	myb-like transcription factor family protein
Aco002378	4.76818	10.3827	2.1775	1.12267	peptide chain release factor
Aco002454	5.41806	11.8014	2.17815	1.12311	Tafazzin-like protein
Aco001001	2.32741	5.07044	2.17858	1.12339	EDS1 Enhanced disease susceptibility
Aco010559	4.4133	9.61587	2.17884	1.12356	Stomatin-1
Aco022885	0.546528	1.19116	2.17951	1.124	Pentatricopeptide repeat-containing protein
Aco000690	0.536094	1.16879	2.1802	1.12446	tRNA:m4X modification enzyme TRM13
Aco005848	1.63176	3.55789	2.18039	1.12459	Protein of unknown function DUF1639
Aco002837	5.11024	11.1432	2.18057	1.1247	U-box domain-containing protein
Aco006841	1.12919	2.46269	2.18094	1.12495	Histidine protein methyltransferase-like protein
Aco015263	3.98542	8.69301	2.1812	1.12513	PCI domain-containing protein
Aco012422	3.74337	8.16604	2.18147	1.1253	6-phosphogluconolactonase 1
Aco025499	1.89556	4.13711	2.18252	1.12599	Cysteine-tRNA ligase
Aco011653	1.32137	2.88408	2.18264	1.12607	Mitochondrial import inner membrane translocase subunit Tim17/Tim22/Tim23 family protein
Aco007662	1.88258	4.10973	2.18303	1.12633	alpha-galactosidase 1
Aco000304	2.65056	5.78726	2.18341	1.12659	hypothetical protein
Aco029046	48.755	106.458	2.18352	1.12666	NADH-quinone oxidoreductase subunit I
Aco006110	3.74578	8.18003	2.1838	1.12684	Ubiquitin-like modifier-activating enzyme atg7
Aco000153	0.809683	1.76842	2.18408	1.12703	Pentatricopeptide repeat-containing protein
Aco002574	1.7455	3.81333	2.18467	1.12741	ATP-dependent RNA helicase
Aco006680	14.0048	30.5988	2.18488	1.12755	Exostosin family protein
Aco027611	4.78624	10.4577	2.18496	1.1276	U1 small nuclear ribonucleoprotein C-2
Aco015991	135.558	296.227	2.18525	1.1278	60 kDa chaperonin
Aco013919	0.717949	1.56916	2.18562	1.12804	Glutathione S-transferase family protein
Aco023302	12.222	26.7174	2.18601	1.1283	PsbP domain-containing protein
Aco000638	9.34194	20.4222	2.18608	1.12834	Lipase
Aco003130	16.9952	37.1724	2.18724	1.12911	dual specificity protein phosphatase 1
Aco009910	4.00857	8.76849	2.18744	1.12924	hypothetical protein
Aco016886	1.56308	3.41988	2.18791	1.12956	Pentatricopeptide repeat PPR superfamily protein
Aco028602	10.0212	21.927	2.18806	1.12965	Chaperone DnaJ-domain superfamily protein
Aco020498	0.555174	1.21485	2.18823	1.12977	BTB/POZ domain-containing protein
Aco022835	1.72232	3.7692	2.18844	1.1299	cytochrome P450, family 76, subfamily G, polypeptide 1
Aco003466	3.21537	7.03706	2.18857	1.12999	glutathione peroxidase 2
Aco018091	35.0654	76.7501	2.18877	1.13012	ATP synthase protein I -related
Aco014528	0.640703	1.40269	2.1893	1.13047	hypothetical protein
Aco013558	4.83757	10.5916	2.18945	1.13057	hypothetical protein
Aco019554	0.71665	1.56923	2.18968	1.13072	pentatricopeptide PPR repeat-containing protein
Aco011220	2.14075	4.68757	2.18968	1.13072	hypothetical protein
Aco005968	161.182	352.944	2.18972	1.13075	phosphofructokinase 3
Aco024142	1.54693	3.38834	2.19036	1.13117	Basic-leucine zipper bZIP transcription factor family protein
Aco028559	8.32786	18.2416	2.19042	1.13121	26S protease regulatory subunit
Aco015070	7.00197	15.3399	2.1908	1.13146	Alpha-mannosidase
Aco011579	45.3346	99.3251	2.19093	1.13155	glutathione peroxidase 1
Aco004631	8.07427	17.6921	2.19117	1.1317	Mitochondrial import inner membrane translocase subunit TIM8
Aco019200	2.81735	6.17427	2.19152	1.13193	Multidrug resistance protein ABC transporter family
Aco020611	4.01881	8.80762	2.1916	1.13198	Glycosyltransferase family 4 protein alpha-1,3-mannosyltransferase ALG2
Aco004549	1.95281	4.28097	2.19221	1.13239	Protein pelota
Aco031086	9.76808	21.4155	2.19239	1.13251	P0006G05.105
Aco006212	6.49815	14.2487	2.19274	1.13273	mitogen-activated protein kinase 16
Aco000356	5.39928	11.8393	2.19275	1.13274	rRNA-processing protein FCF1-like protein
Aco000204	50.7432	111.286	2.19312	1.13298	histone H1-3
Aco020679	10.7393	23.5581	2.19364	1.13333	Cytochrome b561/ferric reductase transmembrane with DOMON related domain
Aco000187	4.35792	9.56141	2.19403	1.13359	S-adenosyl-L-methionine-dependent methyltransferases superfamily protein
Aco000437	21.0558	46.2098	2.19463	1.13398	Domain of unknown function DUF1995
Aco003039	1.63997	3.59922	2.19469	1.13402	heat shock factor binding protein
Aco008438	2.04209	4.48219	2.1949	1.13416	myb domain protein 101
Aco012896	4.99606	10.9662	2.19497	1.1342	Succinyl-diaminopimelate desuccinylase
Aco007681	0.72531	1.59286	2.19611	1.13495	Nibrin
Aco016964	7.86323	17.2689	2.19616	1.13498	ubiquitin fusion degradation 1
Aco009172	21.3269	46.8559	2.19704	1.13556	hypothetical protein
Aco020339	2.01005	4.4174	2.19766	1.13597	Disease resistance protein
Aco022579	24.6368	54.1458	2.19776	1.13604	HVA22-like protein K
Aco010665	0.803167	1.76553	2.19821	1.13633	IQ-domain 10
Aco005164	8.14136	17.8992	2.19855	1.13655	Dehydrogenase/reductase SDR family member
Aco031548	5.05039	11.1041	2.19866	1.13662	hypothetical protein
Aco001022	4.48167	9.85489	2.19893	1.1368	Vacuolar fusion protein CCZ1-like protein
Aco002371	13.9813	30.7499	2.19935	1.13708	GRAS family transcription factor
Aco003346	1.55988	3.43086	2.19943	1.13713	Leucine-rich receptor-like protein kinase family protein
Aco010204	1.49776	3.29467	2.19974	1.13733	DHHC-type zinc finger family protein
Aco000767	4.61203	10.1454	2.19976	1.13735	Plant protein of unknown function DUF641
Aco016417	6.08781	13.3931	2.19998	1.13749	histidinol phosphate aminotransferase 1
Aco012404	2.29003	5.0389	2.20036	1.13774	Pentatricopeptide repeat PPR superfamily protein
Aco012807	40.6779	89.554	2.20154	1.13851	Nucleotide-diphospho-sugar transferases superfamily protein
Aco027810	1.80563	3.97568	2.20182	1.1387	hypothetical protein
Aco001693	1.09715	2.41616	2.20221	1.13895	Disease resistance protein CC-NBS-LRR class family
Aco003286	8.9134	19.635	2.20287	1.13938	NAD kinase 2
Aco018404	2.14412	4.72371	2.2031	1.13953	Glucan endo-1,3-beta-glucosidase
Aco020093	1.56224	3.44209	2.2033	1.13967	histidinol phosphate aminotransferase 1
Aco014396	51.0389	112.481	2.20383	1.14001	Protein of unknown function DUF300
Aco012342	1.33906	2.95156	2.20421	1.14026	F-box/kelch-repeat protein
Aco006845	4.10276	9.04538	2.2047	1.14058	ABC transporter ATP-binding/permease protein Rv1747
Aco027168	3.75707	8.28428	2.20498	1.14077	Protein NRT1/ PTR FAMILY 5.10
Aco021569	11.942	26.3367	2.20539	1.14103	Ribosomal protein
Aco015610	1.5404	3.39718	2.20539	1.14103	Regulator of chromosome condensation RCC1 family protein
Aco001046	0.861793	1.90071	2.20553	1.14112	ABC transporter G family member
Aco015796	1.3406	2.95696	2.2057	1.14124	hypothetical protein
Aco013146	3.83203	8.45369	2.20606	1.14147	Coiled-coil domain-containing protein 90B
Aco000330	2.82595	6.23421	2.20606	1.14147	Thioesterase superfamily protein
Aco000164	15.8341	34.9327	2.20616	1.14154	Histone superfamily protein
Aco016395	12.2325	26.9914	2.20654	1.14179	Pimeloyl-acyl-carrier protein methyl ester esterase
Aco021231	3.37146	7.43946	2.2066	1.14182	myb domain protein 4
Aco025115	8.83034	19.4868	2.20681	1.14196	COP9 signalosome complex subunit 5a
Aco009201	7.51996	16.6056	2.20821	1.14288	Actin cytoskeleton-regulatory complex protein PAN1
Aco011422	6.79496	15.0058	2.20837	1.14298	RECA homolog 3
Aco010620	1.85834	4.10408	2.20847	1.14305	protein calmodulin-binding heat-shock protein
Aco001760	13.0047	28.7243	2.20876	1.14324	calmodulin 4
Aco002540	3.68968	8.15109	2.20916	1.1435	Adenine nucleotide alpha hydrolases-like superfamily protein
Aco008063	33.7698	74.6086	2.20933	1.14361	2-phosphoglycolate phosphatase 1
Aco011141	3.83641	8.47712	2.20965	1.14382	Nucleotide/sugar transporter family protein
Aco001951	2.46623	5.45053	2.21006	1.14409	hypothetical protein
Aco015530	10.596	23.4201	2.21027	1.14422	Rho GTPase-activating protein
Aco031825	0.904464	1.99923	2.2104	1.14431	enoyl-CoA hydratase/isomerase A
Aco011258	38.6734	85.4979	2.21077	1.14455	hypothetical protein
Aco006855	6.84293	15.1281	2.21077	1.14455	RNA-binding KH domain-containing protein
Aco012248	4.66867	10.3224	2.21099	1.14469	Ribosomal RNA small subunit methyltransferase H
Aco010296	1.62556	3.59452	2.21124	1.14486	CBS domain-containing protein
Aco009352	5.59439	12.3723	2.21156	1.14507	hypothetical protein
Aco010178	10.6632	23.5825	2.21158	1.14508	Carbamoyl-phosphate synthase small chain
Aco000274	1.36168	3.01237	2.21224	1.14551	Inositol-tetrakisphosphate 1-kinase
Aco000411	23.7141	52.4721	2.2127	1.14581	dual specificity protein phosphatase 1
Aco012479	20.9138	46.28	2.21289	1.14593	Clathrin, heavy chain
Aco007914	1.56001	3.45218	2.21292	1.14595	Glutathione S-transferase family protein
Aco028140	6.58768	14.5826	2.21362	1.14641	Geranylgeranyl transferase type-2 subunit alpha
Aco012083	16.8219	37.2378	2.21365	1.14643	serine carboxypeptidase-like 29
Aco000037	2.38973	5.29003	2.21365	1.14643	Galactosylgalactosylxylosylprotein 3-beta-glucuronosyltransferase
Aco014207	1.19716	2.65013	2.21369	1.14645	hypothetical protein
Aco014804	1.02212	2.26348	2.2145	1.14698	germin-like protein 9
Aco004655	3.36999	7.46316	2.2146	1.14704	O-fucosyltransferase family protein
Aco002895	21.4878	47.5869	2.2146	1.14705	NudC domain-containing protein
Aco019377	4.08544	9.04826	2.21476	1.14715	proteinaceous RNase P 1
Aco011740	1.2341	2.73353	2.21499	1.1473	YbaK/aminoacyl-tRNA synthetase-associated domain
Aco026821	13.1683	29.1775	2.21574	1.14779	Ribosomal protein L34
Aco015775	2.32532	5.15254	2.21584	1.14785	oxidative stress 3
Aco017512	4.84711	10.7424	2.21625	1.14812	Uncharacterised conserved protein UCP022280
Aco012872	18.5131	41.0385	2.21673	1.14843	Domain of unknown function DUF3598
Aco014274	1.67696	3.71796	2.21708	1.14866	NADP-dependent oxidoreductase Zinc-binding dehydrogenase family protein
Aco016728	1.24129	2.7521	2.21712	1.14869	hypothetical protein
Aco005915	10.5743	23.4493	2.21758	1.14898	Outer membrane protein porinVoltage-dependent anion channel protein 2 Outer mitochondrial membrane protein porin Voltage-dependent anion channel protein
Aco015269	104.462	231.678	2.21781	1.14914	Ferredoxin-thioredoxin reductase, catalytic chain FTR-C 1
Aco023824	16.7785	37.2134	2.21793	1.14921	Transcription initiation factor TFIID subunit A
Aco022978	46.5063	103.157	2.21812	1.14934	uncharacterized protein
Aco018962	1.11746	2.47968	2.21903	1.14993	Pentatricopeptide repeat-containing protein
Aco000742	3.02348	6.70931	2.21907	1.14996	Leucine-rich repeat family protein
Aco029474	4.5049	9.9981	2.21939	1.15016	hypothetical protein
Aco010906	18.0074	39.9715	2.21972	1.15038	FAD/NADP-binding oxidoreductase
Aco016583	1.02305	2.27117	2.22	1.15056	Glutathione-regulated potassium-efflux system protein
Aco004951	6.10398	13.5515	2.2201	1.15062	Exocyst complex component
Aco006944	6.18745	13.7394	2.22052	1.1509	K3Z280 Ribosomal protein L37
Aco004338	4.47086	9.92847	2.22071	1.15102	hypothetical protein
Aco016129	9.50715	21.1126	2.22071	1.15102	Splicing factor 3B subunit
Aco003389	1.85203	4.11348	2.22107	1.15125	12-oxophytodienoate reductase
Aco018826	1.3672	3.03995	2.22349	1.15283	SH2 domain protein B
Aco008030	1.70545	3.7924	2.22369	1.15296	FAR1-related sequence 6
Aco006332	6.18541	13.7579	2.22425	1.15332	Glutathione S-transferase family protein
Aco001458	0.80437	1.78962	2.22487	1.15372	Charged multivesicular body protein 2a-like protein
Aco009403	1.98313	4.41274	2.22514	1.15389	tRNA-dihydrouridine synthase 1
Aco005834	1.57052	3.49476	2.22522	1.15395	ABL interactor-like protein 2
Aco009835	12.2849	27.3378	2.22533	1.15402	Cytochrome P450 superfamily protein
Aco012496	2.00552	4.46375	2.22573	1.15428	NBS-LRR disease resistance protein-like protein
Aco005620	1.99789	4.44689	2.2258	1.15432	NADP-binding Rossmann-fold superfamily protein
Aco020296	1.79074	3.98683	2.22636	1.15469	DNA-directed RNA polymerase subunit
Aco029983	1.18783	2.64509	2.22682	1.15498	Deoxynucleoside triphosphate triphosphohydrolase SAMHD1-like protein
Aco010809	6.10864	13.6045	2.22709	1.15516	hypothetical protein
Aco012791	5.96354	13.2837	2.22748	1.15541	Protein kinase superfamily protein
Aco001325	1.27611	2.84273	2.22765	1.15552	hypothetical protein
Aco022877	0.77953	1.73706	2.22834	1.15597	Aspartokinase
Aco024317	1.41105	3.14492	2.22879	1.15626	LIMR family protein
Aco015569	0.980521	2.18572	2.22914	1.15649	F-box family protein
Aco016912	3.03928	6.77531	2.22925	1.15656	Cystatin/monellin superfamily protein
Aco002289	2.60798	5.81445	2.22948	1.15671	zinc ion binding protein
Aco001212	3.83791	8.55774	2.22979	1.15691	alpha/beta-Hydrolases superfamily protein
Aco012237	1.63402	3.64394	2.23004	1.15707	UDP-N-acetylglucosamine transferase subunit ALG13-like protein
Aco000903	1.93687	4.31935	2.23007	1.15709	O-fucosyltransferase family protein
Aco030104	5.26437	11.7415	2.23037	1.15729	hypothetical protein
Aco012577	9.76511	21.7807	2.23046	1.15734	Late embryogenesis abundant LEA hydroxyproline-rich glycoprotein family
Aco006290	11.5946	25.8642	2.23071	1.15751	Peroxiredoxin-2F
Aco002539	2.91819	6.51019	2.2309	1.15763	hypothetical protein
Aco018717	2.10044	4.68622	2.23106	1.15773	receptor-like kinase
Aco021618	4.75719	10.6139	2.23112	1.15777	Oxysterol-binding family protein
Aco010172	15.4431	34.4598	2.23141	1.15796	Coenzyme F420 hydrogenase subunit beta
Aco002513	0.893602	1.99423	2.23168	1.15813	Calmodulin-binding protein
Aco012336	2.39195	5.33815	2.23172	1.15815	MscS Mechanosensitive ion channel
Aco024462	3.06581	6.84296	2.23202	1.15835	enoyl-CoA hydratase/isomerase A
Aco017468	1.63079	3.64037	2.23228	1.15852	Regulator of Vps4 activity in the MVB pathway protein
Aco013882	15.2983	34.1506	2.23232	1.15854	COP9 signalosome complex subunit
Aco009577	11.0169	24.6017	2.23309	1.15904	Acyl-coenzyme A oxidase
Aco004260	1.54589	3.45278	2.23353	1.15932	Protein of unknown function DUF3755
Aco024210	1.36999	3.06023	2.23376	1.15947	uncharacterized protein
Aco006413	34.6603	77.4318	2.23402	1.15964	polyA binding protein 2
Aco009621	1.21677	2.71879	2.23443	1.15991	DnaJ homolog subfamily C member
Aco003025	0.644725	1.4411	2.23522	1.16041	Integral membrane protein
Aco011835	5.16144	11.5376	2.23535	1.1605	Calcium-dependent protein kinase
Aco023614	6.60554	14.7665	2.23547	1.16058	RNA-binding protein 1
Aco021752	7.85751	17.5662	2.23559	1.16066	Cytochrome c-type biogenesis ccda-like chloroplastic protein
Aco003142	1.01954	2.27954	2.23586	1.16083	hypothetical protein
Aco030322	2.34389	5.24274	2.23677	1.16142	Craniofacial development protein
Aco001248	2.97212	6.64799	2.23678	1.16142	debranching enzyme 1
Aco025287	7.37805	16.5087	2.23754	1.16192	basic helix-loop-helix bHLH DNA-binding superfamily protein
Aco026241	9.25237	20.7048	2.23778	1.16207	vesicle-associated membrane protein 721
Aco000313	7.66006	17.1469	2.23848	1.16252	30S ribosomal protein S8
Aco006691	56.2342	125.881	2.23852	1.16254	Ankyrin repeat domain-containing protein
Aco023808	8.71217	19.503	2.23859	1.16259	RNA-binding KH domain-containing protein
Aco012875	1.85152	4.14549	2.23897	1.16283	GATA transcription factor 26
Aco004752	4.43985	9.94167	2.23919	1.16298	Peptide chain release factor 2
Aco011256	1.05528	2.36304	2.23925	1.16301	Nucleotide-sugar transporter family protein
Aco012290	6.12577	13.7182	2.23943	1.16313	Thymidine kinase
Aco005843	5.09891	11.4208	2.23985	1.1634	Phosphatidylinositol 3,4,5-trisphosphate 3-phosphatase and dual-specificity protein phosphatase PTEN
Aco005872	2.47012	5.5336	2.24021	1.16364	basic helix-loop-helix bHLH DNA-binding family protein
Aco015305	16.5193	37.0079	2.24028	1.16368	Ras-related protein Rab-2-B
Aco022681	6.59763	14.7828	2.24063	1.1639	homeobox protein 22
Aco003820	22.6572	50.7724	2.2409	1.16408	40S ribosomal protein S29
Aco013214	1.50652	3.37752	2.24194	1.16475	Pentatricopeptide repeat-containing protein
Aco005456	1.22721	2.75136	2.24196	1.16476	Pentatricopeptide repeat-containing protein
Aco012395	3.60188	8.07683	2.24239	1.16504	CLAVATA3/ESR CLE-related protein
Aco028550	1.52397	3.418	2.24283	1.16532	phosphatidylinositol-4-phosphate 5-kinase 2
Aco009475	1.8955	4.25338	2.24394	1.16603	Peroxisome biogenesis factor
Aco004509	2.80601	6.29695	2.24409	1.16613	hypothetical protein
Aco024818	171.689	385.449	2.24504	1.16674	pyruvate orthophosphate dikinase
Aco002172	2.59008	5.81502	2.24512	1.16679	Cysteine synthase 2.47
Aco001439	9.33798	20.982	2.24696	1.16797	Haloacid dehalogenase-like hydrolase HAD superfamily protein
Aco010496	2.04558	4.5971	2.24733	1.16821	hypothetical protein
Aco006594	27.59	62.0132	2.24767	1.16843	uncharacterized protein
Aco016656	6.45042	14.5001	2.24793	1.16859	Heavy metal transport/detoxification superfamily protein
Aco000756	27.2776	61.3212	2.24804	1.16867	beta glucosidase 17
Aco010082	0.733545	1.6494	2.24854	1.16899	Protein-tyrosine sulfotransferase
Aco015202	5.04522	11.3471	2.24908	1.16934	PolyrC-binding protein
Aco026664	2.83501	6.3767	2.24927	1.16946	uncharacterized protein
Aco006596	2.01585	4.53448	2.24941	1.16955	RNA-binding RRM/RBD/RNP motifs family protein
Aco003825	10.8876	24.4944	2.24976	1.16977	Leucine-rich repeat receptor-like protein kinase family protein
Aco005870	7.86526	17.6977	2.25011	1.17	J3L196 Protein ROOT HAIR DEFECTIVE-like protein
Aco023353	6.10699	13.7424	2.25027	1.1701	ABC transporter, ATP binding protein
Aco004414	26.1986	58.9567	2.25037	1.17016	Ras-related protein Rab-7a
Aco000969	10.1957	22.9648	2.25239	1.17146	nucleobase-ascorbate transporter 7
Aco005538	5.98497	13.4809	2.25245	1.1715	G-box binding factor 3
Aco018064	1.00398	2.26168	2.25271	1.17166	Receptor-like protein kinase
Aco010121	9.34068	21.0451	2.25306	1.17189	60S ribosomal protein L14-2
Aco014965	4.84977	10.9287	2.25345	1.17214	Protein NRT1/ PTR FAMILY 3
Aco002882	0.927038	2.08912	2.25354	1.1722	Pentatricopeptide repeat-containing protein
Aco005748	2.20952	4.9804	2.25407	1.17253	Exostosin-2
Aco008128	5.69636	12.8439	2.25476	1.17297	Tether containing UBX domain for GLUT4
Aco012683	4.24247	9.56576	2.25476	1.17298	ATP-dependent RNA helicase A
Aco001734	1.67835	3.78559	2.25554	1.17347	5'-AMP-activated protein kinase beta-2 subunit protein
Aco005061	9.306	20.9936	2.25592	1.17372	LSD1 zinc finger family protein
Aco031207	2.8973	6.53757	2.25643	1.17404	Citrate transporter family protein
Aco018394	0.849913	1.91785	2.25652	1.1741	Protein lunapark
Aco014374	61.1076	137.927	2.25712	1.17448	Iron-sulfur cluster insertion protein ErpA
Aco000832	0.950719	2.14661	2.25788	1.17497	H[+]/Cl[-] exchange transporter ClcA
Aco016095	10.7768	24.3397	2.25853	1.17538	UBX domain-containing protein
Aco010541	2.51848	5.69019	2.25937	1.17592	E3 ubiquitin-protein ligase RING1
Aco007138	5.66603	12.8019	2.25941	1.17594	hypothetical protein
Aco015738	3.64558	8.23712	2.25948	1.17599	beta-D-xylosidase 4
Aco014210	5.47207	12.3645	2.25956	1.17604	Histone H2B
Aco012719	2.81784	6.36811	2.25992	1.17627	calpain-type cysteine protease family
Aco013280	1.07514	2.42981	2.25999	1.17631	S-adenosyl-L-methionine-dependent methyltransferases superfamily protein
Aco015811	5.03957	11.3924	2.26059	1.1767	sterol C4-methyl oxidase 1-2
Aco007246	12.4257	28.0904	2.26067	1.17675	Hydrolase, alpha/beta fold family protein
Aco006997	4.12539	9.32722	2.26093	1.17692	Protein kinase superfamily protein
Aco007224	2.19442	4.96184	2.26112	1.17704	Ubiquitin-associated domain-containing protein
Aco003529	49.3276	111.55	2.2614	1.17722	hypothetical protein
Aco000652	3.85729	8.72387	2.26166	1.17738	PWWP domain-containing protein 2B
Aco012722	1.92815	4.36102	2.26176	1.17745	Paired amphipathic helix protein Sin3-like protein
Aco009596	1.47385	3.33402	2.26212	1.17767	tRNA pseudouridine38/39 synthase
Aco014590	54.435	123.214	2.2635	1.17855	50S ribosomal protein L14
Aco002801	2.96658	6.71488	2.26351	1.17856	Glutamyl-tRNAGln amidotransferase subunit A
Aco011848	4.93706	11.1753	2.26356	1.17859	Actin cytoskeleton-regulatory complex protein PAN1
Aco018432	0.65285	1.47909	2.26558	1.17988	Pentatricopeptide repeat-containing protein
Aco007157	8.31584	18.8425	2.26586	1.18006	CCR4-NOT transcription complex subunit
Aco008603	1.74263	3.94988	2.26662	1.18054	receptor kinase 2
Aco001364	5.47797	12.4191	2.26709	1.18084	hypothetical protein
Aco014959	1.17989	2.67533	2.26745	1.18107	Pentatricopeptide repeat-containing protein
Aco007038	7.85477	17.8133	2.26783	1.18132	ATP-dependent Clp protease adapter protein ClpS
Aco021383	5.52326	12.5264	2.26793	1.18138	Serine/threonine-protein kinase 2.11
Aco006284	0.673937	1.52846	2.26796	1.1814	GPI ethanolamine phosphate transferase
Aco011166	1.81281	4.11148	2.26802	1.18143	Lipid A export ATP-binding/permease protein MsbA
Aco006904	463.877	1052.75	2.26946	1.18235	Brown planthopper-induced resistance protein
Aco001319	9.56343	21.7158	2.27072	1.18315	cytochrome P450, family 707, subfamily A, polypeptide 4
Aco005117	1.37947	3.13244	2.27076	1.18317	Ribosome maturation factor RimP
Aco011602	2.14724	4.87674	2.27117	1.18343	cyclic nucleotide-gated channel 17
Aco018669	30.1179	68.411	2.27144	1.18361	protein kinase family protein
Aco020380	3.28486	7.46234	2.27174	1.1838	basic helix-loop-helix bHLH DNA-binding superfamily protein
Aco008072	0.932189	2.11792	2.27198	1.18395	Got1/Sft2-like vescicle transport protein family
Aco027612	6.88152	15.6351	2.27205	1.18399	YEATS domain-containing protein
Aco007698	4.6922	10.6623	2.27236	1.18419	pentatricopeptide repeat 336
Aco019883	2.46442	5.60032	2.27247	1.18426	Plant U-box
Aco011622	12.7637	29.0082	2.27272	1.18442	myb-like transcription factor family protein
Aco001421	4.09184	9.30242	2.2734	1.18485	hypothetical protein
Aco016064	17.1133	38.9087	2.27359	1.18497	Protein of unknown function DUF 3339
Aco006165	0.634279	1.44244	2.27415	1.18533	ATP-dependent zinc metalloprotease FtsH
Aco016737	16.4147	37.3312	2.27425	1.18539	chaperone protein dnaJ-related
Aco013147	15.7414	35.8034	2.27447	1.18553	hypothetical protein
Aco009224	3.14347	7.15121	2.27494	1.18583	PPR repeat protein
Aco024094	6.25859	14.2444	2.27598	1.18649	Mitochondrial Rho GTPase 3
Aco014588	7.24039	16.4815	2.27633	1.18671	Imidazole glycerol phosphate synthase subunit HisF
Aco015892	2.73599	6.22875	2.2766	1.18688	50S ribosomal protein L6
Aco019719	4.30198	9.79533	2.27693	1.18709	hypothetical protein
Aco000296	11.1334	25.3522	2.27714	1.18722	Zinc finger CCCH domain-containing protein
Aco003162	7.52269	17.1406	2.27852	1.18809	TBCC domain-containing protein
Aco017279	14.8926	33.9344	2.27861	1.18815	ADP-ribosylation factor 1
Aco013624	109.197	248.819	2.27862	1.18816	hypothetical protein
Aco003249	7.64841	17.4287	2.27874	1.18823	RNA-binding protein
Aco017243	8.98412	20.4726	2.27875	1.18824	Pentatricopeptide repeat-containing protein
Aco017393	9.33856	21.2816	2.2789	1.18834	tryptophan synthase alpha chain
Aco000299	15.6514	35.6786	2.27958	1.18877	Pollen Ole e 1 allergen and extensin family protein
Aco000728	3.68912	8.41106	2.27996	1.18901	serine/threonine phosphatase 7
Aco023383	17.5235	39.9545	2.28005	1.18906	Protein phosphatase 2C family protein
Aco006490	2.35201	5.36285	2.28012	1.18911	UDP-galactose transporter 6
Aco023002	11.8736	27.0883	2.28139	1.18991	NADPH:quinone oxidoreductase
Aco017366	2.06504	4.71227	2.28192	1.19025	hypothetical protein
Aco027221	6.8111	15.5506	2.28312	1.19101	RNA polymerase sigma-C factor
Aco004601	5.73494	13.0955	2.28346	1.19122	FAR1-related sequence 3
Aco014458	0.603509	1.3781	2.28348	1.19123	receptor kinase 3
Aco015044	6.97901	15.9402	2.28402	1.19158	U2 small nuclear ribonucleoprotein A
Aco025667	6.97653	15.9384	2.28458	1.19193	Protein kinase superfamily protein
Aco029372	24.399	55.7454	2.28474	1.19203	Bifunctional inhibitor/lipid-transfer protein/seed storage 2S albumin superfamily protein
Aco024335	1.47123	3.36174	2.28498	1.19218	Importin subunit beta-1
Aco004034	7.05481	16.1205	2.28504	1.19222	hypothetical protein
Aco011424	4.48361	10.2452	2.28504	1.19222	GDSL esterase/lipase
Aco019787	20.1603	46.0682	2.28509	1.19225	ATP synthase D chain
Aco007266	1.95986	4.47878	2.28526	1.19236	hypothetical protein
Aco018022	10.1738	23.2498	2.28526	1.19236	Ras-related protein Rab-25
Aco011109	5.74224	13.1244	2.28558	1.19256	WRKY family transcription factor family protein
Aco010571	4.14985	9.48684	2.28607	1.19287	Glutamine-tRNA ligase
Aco001592	2.56541	5.86518	2.28625	1.19298	hypothetical protein
Aco015689	1.86597	4.26653	2.2865	1.19314	SWI/SNF complex subunit SMARCC2
Aco008955	4.57833	10.4757	2.28811	1.19416	auxin response factor 16
Aco003240	1.2601	2.88349	2.2883	1.19427	Neutral invertase-like protein
Aco012866	0.651805	1.4917	2.28857	1.19445	Phospholipase A1-II
Aco007205	1.32566	3.03402	2.28868	1.19452	Exostosin family protein
Aco011685	5.76932	13.2068	2.28914	1.1948	Alcohol dehydrogenase
Aco007159	139.148	318.702	2.29039	1.19559	hypothetical protein
Aco025363	4.141	9.48877	2.29142	1.19624	RAN binding protein 1
Aco009763	2.69873	6.18442	2.29161	1.19636	RAS-related GTP-binding nuclear protein 2
Aco022348	2.2773	5.21912	2.2918	1.19648	tRNA-modifying protein YgfZ
Aco000269	0.617545	1.41557	2.29226	1.19677	sucrose transporter 4
Aco010330	8.65884	19.8556	2.2931	1.1973	Dolichyl-diphosphooligosaccharide-protein glycosyltransferase subunit STT3A
Aco020927	9.31232	21.3566	2.29337	1.19747	Transducin/WD40 repeat-like superfamily protein
Aco008889	3.54189	8.12307	2.29343	1.19751	Methyltransferase family protein
Aco010530	1.01811	2.33558	2.29403	1.19788	Pentatricopeptide repeat-containing protein
Aco015128	7.22592	16.5783	2.29428	1.19804	Plastid division protein CDP1
Aco014222	0.807833	1.85359	2.29452	1.19819	sulfate transporter 4
Aco010962	15.2756	35.0548	2.29482	1.19838	RNA-binding protein 1
Aco020161	1.41188	3.24005	2.29486	1.1984	Protein of unknown function, DUF642
Aco014831	2.77555	6.36997	2.29503	1.19851	Auxin response factor
Aco001607	31.7575	72.8863	2.29509	1.19855	U2 small nuclear ribonucleoprotein B
Aco021443	1.34256	3.08182	2.29547	1.19879	Ribosomal protein L34e superfamily protein
Aco008985	54.6706	125.501	2.29558	1.19886	hypothetical protein
Aco004849	14.2405	32.6915	2.29567	1.19891	cytochrome P450, family 78, subfamily A, polypeptide 5
Aco028159	3.19826	7.34298	2.29593	1.19908	Syntaxin-121
Aco003319	1.43354	3.29141	2.29601	1.19913	O-fucosyltransferase family protein
Aco005179	9.38883	21.5597	2.29632	1.19932	N utilization substance protein B-like protein
Aco009856	1.17875	2.70718	2.29666	1.19954	receptor-like protein kinase 2
Aco010472	7.16393	16.4579	2.29733	1.19996	hypothetical protein
Aco000469	2.16641	4.97803	2.29782	1.20027	hypothetical protein
Aco017428	5.67818	13.0481	2.29793	1.20034	WD40 repeat-containing protein SMU1
Aco006373	35.2995	81.1177	2.29798	1.20037	hypothetical protein
Aco002268	4.95785	11.394	2.29817	1.20049	Cysteine/Histidine-rich C1 domain family protein
Aco009209	1.78962	4.11326	2.29841	1.20063	Mitochondrial substrate carrier family protein N
Aco001968	1.48802	3.42061	2.29876	1.20085	PolyA-specific ribonuclease PARN
Aco009300	4.97729	11.4429	2.29902	1.20102	Glutathione-regulated potassium-efflux system protein
Aco009529	6.69047	15.3825	2.29917	1.20111	Dihydroflavonol 4-reductase
Aco005251	10.2785	23.6516	2.30107	1.2023	FAD/NADP-binding oxidoreductase family protein
Aco006791	17.9685	41.374	2.30258	1.20325	ketol-acid reductoisomerase
Aco021703	1.34196	3.09027	2.3028	1.20339	Protein kinase superfamily protein
Aco012557	3.06622	7.06133	2.30294	1.20348	Protein of unknown function DUF3133
Aco006172	17.8695	41.1751	2.30421	1.20427	Calcium homeostasis regulator CHoR1
Aco008196	2.79095	6.43223	2.30467	1.20456	response regulator 12
Aco026803	3.30592	7.61997	2.30494	1.20473	Regulator of nonsense transcripts-like protein
Aco009324	11.7718	27.1531	2.30662	1.20578	Tetratricopeptide repeat TPR-like superfamily protein
Aco007328	3.83205	8.83954	2.30674	1.20585	Protein transport protein SEC23
Aco011949	1.84233	4.25076	2.30727	1.20619	Patched family protein
Aco008963	12.0153	27.7247	2.30745	1.2063	60S ribosomal protein L14-2
Aco004584	4.0686	9.38971	2.30785	1.20655	SAM domain family protein
Aco015578	1.95717	4.5198	2.30935	1.20749	Replication factor C subunit
Aco004762	1.71499	3.96067	2.30944	1.20754	Protein of unknown function DUF810
Aco008967	8.7849	20.298	2.31055	1.20824	eukaryotic translation initiation factor 4E
Aco010113	3.31241	7.65584	2.31126	1.20868	Octicosapeptide/Phox/Bem1p family protein
Aco019895	25.8746	59.8241	2.31208	1.20919	Ferredoxin-dependent glutamate synthase
Aco020643	12.9636	29.9779	2.31247	1.20944	Adenine nucleotide alpha hydrolases-like superfamily protein
Aco030184	13.3022	30.7705	2.3132	1.20989	Endoplasmic reticulum oxidoreductin-2
Aco001582	1.36077	3.14779	2.31325	1.20992	Importin subunit beta-1
Aco008283	0.767323	1.77503	2.31328	1.20994	B-box type zinc finger family protein
Aco017011	7.87728	18.23	2.31424	1.21054	RELA/SPOT homolog 3
Aco008686	14.2238	32.919	2.31436	1.21061	basic helix-loop-helix bHLH DNA-binding superfamily protein
Aco001525	3.57807	8.28285	2.31489	1.21094	Protein of unknown function DUF155
Aco017360	56.4358	130.643	2.3149	1.21095	selenium-binding protein 1
Aco017511	8.42448	19.52	2.31706	1.21229	Nitric oxide-associated protein
Aco002239	0.881036	2.04181	2.31751	1.21257	Ubiquitin carboxyl-terminal hydrolase family protein
Aco003023	1.18668	2.75026	2.3176	1.21263	aluminum-activated malate transporter 9
Aco010299	5.43457	12.5955	2.31766	1.21267	Protein kinase superfamily protein
Aco008320	3.80292	8.81547	2.31808	1.21293	evolutionarily conserved C-terminal region 5
Aco009474	5.39161	12.4982	2.31809	1.21294	NADP-binding Rossmann-fold superfamily protein
Aco006121	1.35384	3.13904	2.31863	1.21327	GDSL esterase/lipase
Aco006446	7.69099	17.8337	2.31878	1.21336	RNA polymerase I specific transcription initiation factor RRN3 protein
Aco007322	3.51648	8.15414	2.31884	1.2134	Mediator of RNA polymerase II transcription subunit
Aco010277	2.58476	5.99416	2.31904	1.21353	Cleavage and polyadenylation specificity factor subunit
Aco009794	3.08388	7.15181	2.31909	1.21356	Tudor domain-containing protein
Aco014099	18.8461	43.7087	2.31924	1.21365	Auxin transporter-like protein
Aco002961	15.6588	36.3166	2.31924	1.21366	response regulator 1
Aco015690	9.37492	21.7447	2.31945	1.21379	ARID/BRIGHT DNA-binding domain-containing protein
Aco014646	37.4839	87.0104	2.32127	1.21492	CHY-type/CTCHY-type/RING-type Zinc finger protein
Aco000066	7.07617	16.428	2.3216	1.21512	Bifunctional purine biosynthesis protein PurH
Aco031587	0.519595	1.20638	2.32177	1.21522	hypothetical protein
Aco015540	3.0327	7.04185	2.32198	1.21535	SNARE associated Golgi protein family
Aco004303	1.2017	2.7908	2.32238	1.2156	NHL domain-containing protein
Aco003474	0.71007	1.64974	2.32335	1.21621	Pentatricopeptide repeat-containing protein
Aco001921	4.85785	11.295	2.32511	1.2173	Bud31-like protein
Aco010292	5.47541	12.7312	2.32515	1.21732	Endonuclease MutS2
Aco007611	4.35521	10.1315	2.3263	1.21803	methionine aminopeptidase 1A
Aco007295	12.3618	28.7581	2.32637	1.21808	Serine protease Do-like HtrA
Aco017555	21.6327	50.3265	2.32641	1.21811	uncharacterized protein
Aco019522	0.922885	2.14774	2.3272	1.2186	Pentatricopeptide repeat-containing protein
Aco010170	5.27559	12.2793	2.32756	1.21882	Tubulin-specific chaperone A
Aco000495	4.08885	9.51719	2.32759	1.21884	BTB/POZ domain-containing protein
Aco001523	6.68576	15.5644	2.328	1.21909	AP2-like ethylene-responsive transcription factor
Aco002188	0.536674	1.2495	2.32824	1.21924	Beta-glucosidase C
Aco012969	4.78909	11.1518	2.32859	1.21946	xyloglucan endotransglucosylase/hydrolase 30
Aco001904	13.4541	31.338	2.32926	1.21987	xylose isomerase family protein
Aco029118	10.8397	25.2488	2.32929	1.21989	Prefoldin subunit
Aco008358	20.8926	48.6744	2.32975	1.22017	Dehydrogenase/reductase SDR family member
Aco023642	5.57435	12.9884	2.33004	1.22035	T-complex protein 1 subunit epsilon
Aco003093	1.85003	4.31073	2.33008	1.22038	uncharacterized protein
Aco013124	156.508	364.738	2.33048	1.22063	Triosephosphate isomerase 5
Aco017522	3.55926	8.29522	2.3306	1.2207	50S ribosomal protein L9-like protein
Aco027634	15.1354	35.2804	2.33099	1.22094	Pentatricopeptide repeat-containing protein
Aco016067	11.2536	26.2326	2.33104	1.22098	hypothetical protein
Aco015619	1.88106	4.385	2.33114	1.22103	3-oxoacyl-acyl-carrier-protein synthase
Aco015073	11.7961	27.4997	2.33125	1.2211	auxin response factor 2
Aco017767	21.8823	51.0159	2.33137	1.22118	casein kinase II beta subunit 4
Aco004627	17.4364	40.6527	2.33148	1.22125	Protein kinase superfamily protein
Aco000332	12.21	28.4814	2.33263	1.22196	alpha/beta-Hydrolases superfamily protein
Aco005449	0.647471	1.51053	2.33297	1.22217	Pleiotropic drug resistance ABC transporter family protein
Aco014571	12.5602	29.3033	2.33303	1.2222	WD-40 repeat family protein
Aco003568	1.23985	2.89284	2.33321	1.22232	dual specificity protein phosphatase 1
Aco029091	1.53007	3.57	2.33322	1.22232	Pentatricopeptide repeat-containing protein
Aco007504	9.87561	23.0482	2.33385	1.22271	Syntaxin/t-SNARE family protein
Aco010385	5.01371	11.7066	2.33492	1.22337	Prostaglandin E synthase
Aco001978	2.26332	5.28503	2.33508	1.22347	RNA pseudouridine synthase
Aco019472	5.38428	12.5756	2.33562	1.2238	glycine-rich protein
Aco009758	8.16199	19.0647	2.33579	1.22391	glutaredoxin 4
Aco004227	13.9926	32.6872	2.33604	1.22406	histone H2A 11
Aco007115	3.65493	8.53841	2.33614	1.22412	Protein kinase superfamily protein
Aco007877	8.1316	18.9966	2.33615	1.22413	subtilisin-like serine protease 2
Aco002721	130.496	304.895	2.33642	1.2243	RNA-binding RRM/RBD/RNP motifs family protein
Aco014487	9.02496	21.0867	2.33649	1.22434	hypothetical protein
Aco001460	10.5653	24.6871	2.33663	1.22443	70 kDa heat shock protein
Aco019392	1.13111	2.64418	2.33769	1.22508	Tac7077-like protein
Aco003725	1.91667	4.48198	2.33842	1.22553	histone deacetylase 9
Aco002747	0.909464	2.12722	2.33898	1.22588	Ovarian cancer-associated gene 2 protein-like protein
Aco000069	9.09227	21.2893	2.34148	1.22742	WRKY family transcription factor family protein
Aco016157	0.51293	1.20102	2.34149	1.22743	Ribonuclease 3-like protein
Aco024884	6.48228	15.179	2.34161	1.2275	GrpE protein-like protein
Aco018573	26.4369	61.9137	2.34195	1.22771	ATP-dependent zinc metalloprotease FtsH
Aco006437	3.46005	8.10401	2.34217	1.22784	Pyrophosphate-energized proton pump
Aco016344	1.27982	2.99764	2.34224	1.22789	RNA polymerase II C-terminal domain phosphatase-like protein
Aco007015	0.839642	1.9668	2.34243	1.228	Calcium-transporting ATPase
Aco011624	2.90861	6.81331	2.34246	1.22802	Chromodomain-helicase-DNA-binding protein
Aco000282	3.15476	7.39139	2.34293	1.22832	CW7-like protein
Aco001170	2.05687	4.81941	2.34308	1.2284	Kelch repeat-containing protein
Aco012251	2.8977	6.78961	2.3431	1.22842	Ribosome biogenesis protein WDR12-like protein
Aco010744	17.3993	40.7728	2.34336	1.22858	uncharacterized protein
Aco027262	0.592514	1.38928	2.34471	1.22941	Dol-P-Man:Man5GlcNAc2-PP-Dol alpha-1,3-mannosyltransferase
Aco013696	3.9494	9.26348	2.34554	1.22992	hypothetical protein
Aco011219	13.9923	32.8292	2.34624	1.23035	Subtilase family protein
Aco009001	6.11979	14.3598	2.34645	1.23048	RING/U-box superfamily protein
Aco015215	2.70639	6.35176	2.34695	1.23079	Zinc transporter
Aco009153	4.3688	10.2537	2.34703	1.23084	photosystem II family protein
Aco023613	3.78912	8.89383	2.3472	1.23094	3-phosphoshikimate 1-carboxyvinyltransferase
Aco019336	2.31506	5.43484	2.34761	1.23119	hypothetical protein
Aco003591	0.546539	1.2831	2.34769	1.23124	hypothetical protein
Aco010614	3.07388	7.21702	2.34785	1.23134	glycerol-3-phosphate acyltransferase 4
Aco014931	8.39164	19.7027	2.3479	1.23137	Prolyl 4-hydroxylase subunit alpha-2
Aco003883	6.13001	14.3934	2.34802	1.23145	Pentatricopeptide repeat-containing protein
Aco009207	36.859	86.5487	2.3481	1.23149	hypothetical protein
Aco012920	3.02981	7.11643	2.3488	1.23192	Protein transport protein Sec61 subunit alpha
Aco016602	9.50309	22.3221	2.34894	1.23201	CAAX prenyl protease-like protein
Aco030990	5.61662	13.1932	2.34895	1.23202	ABC-type transport system isoform 1 ABC-type transport system isoform 2 ABC-type transport system isoform
Aco027452	4.18647	9.83541	2.34933	1.23225	protein-protein interaction regulator family protein
Aco019819	5.65975	13.3024	2.35035	1.23288	tRNA guanine26-N2-dimethyltransferase
Aco030496	14.9269	35.0857	2.35051	1.23297	uncharacterized protein
Aco009340	1.44045	3.38697	2.35133	1.23348	Eukaryotic aspartyl protease family protein
Aco011890	0.926411	2.17921	2.35231	1.23408	DNA replication helicase
Aco007165	23.7529	55.8851	2.35277	1.23436	cysteine synthase 26
Aco018120	5.85551	13.7776	2.35293	1.23446	transcriptional regulator family protein
Aco012992	15.1688	35.711	2.35424	1.23526	L-amino-acid oxidase
Aco027438	1.69075	3.98069	2.3544	1.23536	GDP-D-glucose phosphorylase
Aco004279	29.5032	69.4638	2.35445	1.23539	evolutionarily conserved C-terminal region 2
Aco020042	11.4167	26.8809	2.35453	1.23544	26S proteasome non-ATPase regulatory subunit-like protein
Aco024246	17.1782	40.4528	2.35489	1.23566	Delta-aminolevulinic acid dehydratase
Aco002842	3.97781	9.3676	2.35496	1.2357	WD-40 repeat family protein
Aco007543	6.3239	14.8949	2.35534	1.23594	Methyltransferase-like protein
Aco012899	1.79052	4.21845	2.35599	1.23633	SBP S-ribonuclease binding protein family protein
Aco007848	5.7809	13.6205	2.35613	1.23642	I1QXY5 Cytochrome b-c1 complex subunit 6 Complex III subunit 6 Mitochondrial hinge protein
Aco000091	2.38863	5.62996	2.35699	1.23694	hypothetical protein
Aco006080	8.73606	20.5909	2.357	1.23695	TRICHOME BIREFRINGENCE-LIKE 25
Aco008573	12.6868	29.9047	2.35715	1.23704	hypothetical protein
Aco006746	2.4792	5.84406	2.35724	1.2371	CTC-interacting domain 9
Aco004334	1.03242	2.43426	2.35781	1.23745	Intron maturase, type II family protein
Aco004959	5.3394	12.5915	2.35823	1.23771	LIM domain-containing protein
Aco030299	13.7155	32.3452	2.3583	1.23775	Cytochrome b5
Aco000884	29.987	70.7195	2.35834	1.23777	cellulose synthase like E1
Aco001177	3.94441	9.30483	2.35899	1.23817	hypothetical protein
Aco002554	4.04407	9.54314	2.35978	1.23866	Betaine-aldehyde dehydrogenase
Aco015596	1.98582	4.68624	2.35985	1.23869	DNA-directed RNA polymerase subunit
Aco012298	3.66353	8.64931	2.36092	1.23935	Transcription initiation factor IIB
Aco011626	1.15488	2.72662	2.36096	1.23938	4-coumarate:CoA ligase
Aco003397	11.7566	27.7571	2.36099	1.23939	ATP-dependent Clp protease ATP-binding subunit ClpX
Aco014121	9.27832	21.9077	2.36117	1.2395	Thioesterase superfamily protein
Aco019772	2.36004	5.57276	2.3613	1.23958	SKP1-interacting partner
Aco013123	8.19893	19.3617	2.36149	1.2397	Transcription initiation factor IIB
Aco009409	17.1705	40.5483	2.36151	1.23971	Epimerase family protein SDR39U1
Aco008765	6.13444	14.4915	2.36232	1.2402	Proline-tRNA ligase
Aco029810	1.77442	4.19276	2.3629	1.24056	tRNA guanine37-N1-methyltransferase
Aco017713	7.30173	17.2544	2.36306	1.24066	hypothetical protein
Aco009754	0.861461	2.03581	2.36321	1.24075	Prolyl 4-hydroxylase subunit alpha-2
Aco003148	8.50757	20.1052	2.36322	1.24075	60S ribosomal protein L31
Aco012256	39.8884	94.2703	2.36335	1.24084	Sulfite reductase NADPH hemoprotein beta-component
Aco009680	3.0991	7.32542	2.36373	1.24106	Protein kinase superfamily protein
Aco004410	9.45741	22.3586	2.36413	1.24131	N-5'-phosphoribosylanthranilate isomerase
Aco000445	8.75075	20.6902	2.3644	1.24147	Coatomer, beta' subunit
Aco015358	6.8519	16.2046	2.36499	1.24183	Chaperone protein DnaK
Aco024485	6.75572	15.9779	2.36509	1.2419	26S protease regulatory subunit
Aco022003	7.5724	17.9103	2.36521	1.24197	CBL-interacting protein kinase 1
Aco031680	0.58375	1.3807	2.36522	1.24198	Late embryogenesis abundant LEA hydroxyproline-rich glycoprotein family
Aco020420	0.878964	2.07964	2.36602	1.24246	hypothetical protein
Aco000972	1.94799	4.60954	2.3663	1.24263	CYCLIN D1
Aco017251	2.51777	5.95951	2.36698	1.24305	Golgi pH regulator
Aco002759	2.6118	6.18213	2.367	1.24306	Blue copper protein
Aco010714	2.59322	6.13826	2.36705	1.24309	Folylpolyglutamate synthase
Aco005085	6.9881	16.5437	2.36741	1.24331	telomere repeat binding factor 1
Aco003699	5.45047	12.9043	2.36756	1.2434	Beta-galactosidase 3.23
Aco022971	3.07919	7.2915	2.36799	1.24367	Ubiquinone biosynthesis O-methyltransferase
Aco021611	6.82676	16.1663	2.36808	1.24372	actin-related protein 5
Aco016999	2.15988	5.11484	2.36811	1.24374	S-adenosyl-L-methionine-dependent methyltransferases superfamily protein
Aco020029	4.23668	10.0352	2.36865	1.24406	alpha/beta-Hydrolases superfamily protein
Aco000102	1.95542	4.63257	2.36909	1.24433	hypothetical protein
Aco028158	13.0271	30.8655	2.36934	1.24448	hypothetical protein
Aco006679	145.457	344.713	2.36986	1.2448	hypothetical protein
Aco027432	0.757613	1.7955	2.36995	1.24486	Sterol 3-beta-glucosyltransferase
Aco018356	22.2097	52.6401	2.37014	1.24497	NADP-binding Rossmann-fold superfamily protein
Aco008164	6.38958	15.1448	2.37024	1.24503	purple acid phosphatase 26
Aco010893	2.96044	7.01735	2.37037	1.24511	polyA polymerase 1
Aco001415	17.323	41.0645	2.37052	1.24521	Mitochondrial glycoprotein family protein
Aco000308	3.94786	9.36006	2.37092	1.24545	hypothetical protein
Aco003495	9.67896	22.9522	2.37134	1.24571	Aspartyl aminopeptidase
Aco004109	8.81242	20.9055	2.37227	1.24627	Apoptotic chromatin condensation inducer in the nucleus
Aco013484	4.54183	10.7758	2.37258	1.24646	ER lumen protein retaining receptor
Aco000467	5.54952	13.1719	2.37352	1.24703	F-box family protein
Aco010024	3.40163	8.07911	2.37507	1.24797	SCAR family protein
Aco006227	3.36253	7.9919	2.37675	1.24899	Vacuolar protein sorting-associated protein-like protein
Aco021848	1.89312	4.5006	2.37734	1.24935	Protein of unknown function DUF1218
Aco008510	4.99579	11.8784	2.37768	1.24956	WRKY DNA-binding protein 57
Aco022383	3.82373	9.09221	2.37784	1.24965	BSD domain-containing protein
Aco019545	10.6525	25.3343	2.37826	1.24991	Protein FAM206A
Aco009564	6.67979	15.8988	2.38013	1.25104	Calmodulin-binding transcription activator
Aco009292	8.36351	19.9109	2.38069	1.25138	Odr-4-like protein
Aco000001	33.5365	79.8445	2.38082	1.25146	60S ribosomal protein L37a
Aco012119	0.806018	1.91912	2.381	1.25157	glutamine dumper 3
Aco012669	2.22322	5.29514	2.38174	1.25202	Multidrug resistance protein MdtK
Aco025000	0.685149	1.63227	2.38235	1.25239	Nucleolar pre-ribosomal-associated protein
Aco020088	16.3287	38.908	2.38279	1.25265	60S ribosomal protein L18A-1
Aco013530	110.704	263.855	2.38344	1.25304	Next to BRCA1 gene 1 protein
Aco018800	1.31605	3.13785	2.38429	1.25356	aspartate aminotransferase
Aco013023	2.65759	6.33695	2.38447	1.25367	U-box domain-containing protein
Aco005228	10.9038	26.001	2.38458	1.25373	organellar single-stranded DNA binding protein 3
Aco016269	0.770471	1.83777	2.38525	1.25414	DNA mismatch repair protein MutS2-like protein
Aco008040	6.66099	15.8898	2.3855	1.25429	Dehydrogenase/reductase SDR family member
Aco017202	1.5496	3.69685	2.38568	1.2544	hypothetical protein
Aco019576	11.5611	27.5851	2.38603	1.25461	B-cell receptor-associated 31-like
Aco023468	0.514268	1.22776	2.38739	1.25544	basic helix-loop-helix bHLH DNA-binding superfamily protein
Aco008839	7.71373	18.416	2.38743	1.25546	ubiquitin-conjugating enzyme 29
Aco003283	3.38483	8.0832	2.38807	1.25585	NAD-dependent protein deacetylase
Aco021068	6.15773	14.7061	2.38824	1.25595	basic helix-loop-helix bHLH DNA-binding superfamily protein
Aco017564	0.978591	2.3375	2.38864	1.25619	Alpha-1,4-glucan-protein synthase UDP-forming
Aco017987	39.3635	94.0264	2.38867	1.25621	26S protease regulatory subunit 6A-like protein
Aco019598	18.0172	43.0424	2.38896	1.25638	hypothetical protein
Aco006991	4.86448	11.6219	2.38914	1.25649	epsin
Aco012378	4.50544	10.7649	2.38931	1.2566	uncharacterized protein
Aco007702	2.17886	5.20752	2.39002	1.25702	Pentatricopeptide repeat PPR-like superfamily protein
Aco004605	2.28704	5.4661	2.39003	1.25703	DHBP synthase RibB-like alpha/beta domain
Aco018070	3.59012	8.58439	2.39112	1.25769	hypothetical protein
Aco021516	3.89704	9.3189	2.39128	1.25778	Serine/threonine-protein phosphatase 3.16
Aco021125	5.41599	12.9566	2.39228	1.25839	26S protease regulatory subunit
Aco010259	2.5749	6.16007	2.39236	1.25843	Protein of unknown function DUF300
Aco023992	31.7611	75.9932	2.39265	1.25861	Glycogen synthase
Aco025707	245.308	586.952	2.39271	1.25865	Ozone-responsive stress related protein
Aco015051	9.13114	21.8499	2.3929	1.25876	Elongation factor Tu
Aco021103	4.51286	10.7989	2.39292	1.25877	Translation initiation factor IF-2
Aco021268	1.85689	4.44346	2.39296	1.2588	hypothetical protein
Aco020601	149.233	357.139	2.39316	1.25892	Adenine nucleotide alpha hydrolases-like superfamily protein
Aco000954	0.526685	1.26083	2.39391	1.25937	F-box/RNI-like superfamily protein
Aco003401	13.8336	33.1228	2.39437	1.25965	B-box zinc finger family protein
Aco010770	2.55763	6.12421	2.39448	1.25972	Inositol monophosphatase family protein
Aco022804	1.43823	3.44403	2.39463	1.2598	ATP-dependent zinc metalloprotease FtsH
Aco008828	6.01361	14.4014	2.3948	1.2599	RNA-binding protein
Aco005773	8.36863	20.0472	2.39551	1.26033	Vesicle transport v-SNARE family protein
Aco000305	2.65895	6.3698	2.39561	1.26039	vascular plant one zinc finger protein
Aco016836	12.0905	28.9652	2.3957	1.26044	Outer envelope protein
Aco003689	22.2936	53.4735	2.3986	1.26219	Protease HtpX-like protein
Aco013542	3.35227	8.04182	2.39892	1.26238	phosphoprotein phosphatase inhibitors
Aco023520	1.29848	3.11616	2.39986	1.26295	S-adenosyl-L-methionine-dependent methyltransferases superfamily protein
Aco025447	3.18827	7.6533	2.40045	1.26331	hypothetical protein
Aco014764	1.86109	4.46821	2.40086	1.26355	glycoprotein 3-alpha-L-fucosyltransferase 2.214
Aco019646	2.26346	5.43479	2.4011	1.26369	Protein phosphatase 2C
Aco016170	1.51946	3.6488	2.40137	1.26386	respiratory burst oxidase protein F
Aco012883	5.26898	12.6601	2.40277	1.2647	ureidoglycine aminohydrolase
Aco007487	4.55445	10.9438	2.40288	1.26476	Translation initiation factor IF-2
Aco013284	4.09817	9.84748	2.4029	1.26477	Protein of unknown function DUF1336
Aco005535	22.4652	53.9886	2.40321	1.26496	Ubiquitin-conjugating enzyme E2
Aco022718	0.585743	1.40776	2.40338	1.26506	BAG family molecular chaperone regulator
Aco008877	0.554299	1.33223	2.40345	1.26511	OTU domain-containing protein 5-A
Aco017698	5.3716	12.9149	2.40429	1.26561	Tetratricopeptide repeat TPR-like superfamily protein
Aco002544	13.3171	32.0185	2.40431	1.26562	Basic-leucine zipper bZIP transcription factor family protein
Aco002838	2.37287	5.70542	2.40444	1.2657	membrane-anchored ubiquitin-fold protein 2
Aco008081	4.54355	10.9266	2.40486	1.26595	Argininosuccinate synthase
Aco013079	1.58306	3.8071	2.40489	1.26597	Phospholipase D 3
Aco008183	3.818	9.18688	2.4062	1.26676	Homeobox protein knotted-1-like protein
Aco012652	1.68554	4.05661	2.40672	1.26707	E3 ubiquitin-protein ligase SINA-like protein
Aco014116	47.5651	114.514	2.40752	1.26755	hypothetical protein
Aco016819	16.9825	40.8982	2.40826	1.26799	NADP-binding Rossmann-fold superfamily protein
Aco011623	3.9786	9.58366	2.4088	1.26832	Activator of 90 kDa heat shock protein ATPase-like protein
Aco027134	1.5916	3.8341	2.40896	1.26841	mRNA cap guanine-N7 methyltransferase
Aco018147	2.78452	6.70842	2.40918	1.26854	RING/U-box superfamily protein
Aco003927	4.2486	10.2384	2.40984	1.26893	Cysteine synthase 2.47
Aco012178	2.40187	5.78816	2.40986	1.26895	O-fucosyltransferase family protein
Aco009206	13.4507	32.4178	2.41013	1.26911	callose synthase 1
Aco007047	2.65698	6.40427	2.41036	1.26925	calcium-dependent protein kinase 13
Aco030422	7.32477	17.6557	2.4104	1.26928	Lipoyl synthase
Aco002189	2.35483	5.67658	2.41061	1.2694	RHOMBOID-like protein 15
Aco001100	2.67098	6.44099	2.41147	1.26991	Ribonuclease T2 family protein
Aco021778	3.43467	8.28368	2.41178	1.2701	CDK-activating kinase assembly factor MAT1
Aco028468	4.09092	9.86658	2.41183	1.27013	hypothetical protein
Aco008360	13.5447	32.6741	2.41231	1.27041	HISTIDINE TRIAD NUCLEOTIDE-BINDING 2
Aco004857	5.03138	12.1386	2.41258	1.27058	Octicosapeptide/Phox/Bem1p family protein
Aco001173	5.27753	12.7327	2.41262	1.2706	Regulation of nuclear pre-mRNA domain-containing protein 1B
Aco010308	0.544619	1.31413	2.41294	1.27079	Protein of unknown function DUF707
Aco020872	36.1277	87.2	2.41366	1.27122	5'-methylthioadenosine/S-adenosylhomocysteine nucleosidase
Aco024143	8.29853	20.0306	2.41375	1.27128	vesicle-associated membrane protein 712
Aco000668	2.31649	5.59353	2.41466	1.27182	Importin subunit alpha
Aco012909	6.67559	16.1199	2.41475	1.27188	Two-component response regulator-like protein
Aco009924	8.45008	20.405	2.41477	1.27188	NPR1-like protein 3
Aco016287	13.642	32.95	2.41533	1.27222	Peroxisomal membrane protein 11-4
Aco002310	1.7159	4.14454	2.41537	1.27225	Protein of unknown function DUF3411
Aco003340	1.65644	4.0063	2.41862	1.27418	Pentatricopeptide repeat-containing protein
Aco010563	12.52	30.2886	2.41922	1.27454	Peptidyl-prolyl cis-trans isomerase 5
Aco008876	5.90141	14.2769	2.41924	1.27456	UDP-Glycosyltransferase superfamily protein
Aco015260	1.63814	3.96415	2.4199	1.27495	ELF4-like 4
Aco005309	26.8414	64.9749	2.42069	1.27542	ATP-dependent Clp protease proteolytic subunit 3.21.92
Aco009289	7.82635	18.9454	2.42073	1.27544	GTP-binding family protein
Aco008790	1.38264	3.34869	2.42195	1.27617	uncharacterized protein
Aco009366	3.96389	9.60055	2.422	1.2762	Bifunctional protein folD
Aco014514	2.49183	6.0361	2.42235	1.27641	hypothetical protein
Aco002194	6.67115	16.1617	2.42263	1.27657	thylakoid lumenal P17 protein
Aco014110	10.5205	25.4925	2.42314	1.27688	hypothetical protein
Aco005649	0.713931	1.73004	2.42326	1.27695	protein kinase family protein
Aco011548	2.45079	5.9422	2.4246	1.27775	Trafficking protein particle complex subunit
Aco019261	0.882265	2.1394	2.42489	1.27792	Multidrug resistance protein MdtG
Aco025778	3.12317	7.57405	2.42512	1.27805	Domain of unknown function DUF3598
Aco031489	2.24919	5.45644	2.42596	1.27856	hypothetical protein
Aco011276	7.34666	17.8232	2.42603	1.2786	nucleic acid binding protein
Aco019314	1.34309	3.25927	2.42669	1.27899	Cleavage and polyadenylation specificity factor subunit
Aco011876	36.7833	89.2673	2.42684	1.27908	nascent polypeptide-associated complex subunit alpha-like protein 2
Aco023286	34.3926	83.4664	2.42687	1.2791	Polycomb complex protein BMI-1
Aco023525	1.87723	4.55615	2.42706	1.27921	hypothetical protein
Aco015169	4.96992	12.0659	2.42778	1.27964	Protein kinase family protein
Aco020394	2.87074	6.97003	2.42795	1.27974	hypothetical protein
Aco006921	3.47097	8.43026	2.42879	1.28024	Haem oxygenase-like, multi-helical
Aco002561	5.09078	12.365	2.42891	1.28031	hypothetical protein
Aco013536	1.17545	2.8568	2.43038	1.28118	F-box protein
Aco015378	42.7856	104.008	2.43091	1.2815	Vesicular glutamate transporter
Aco005596	3.35456	8.15476	2.43095	1.28152	Leucine-rich repeat receptor-like protein kinase family protein
Aco008738	1.86281	4.52911	2.43134	1.28175	Ubiquitin carboxyl-terminal hydrolase family protein
Aco019267	6.55018	15.9259	2.43136	1.28177	MYB transcription factor
Aco000161	5.76731	14.0242	2.43168	1.28195	Pyridoxine/pyridoxamine 5'-phosphate oxidase
Aco018814	22.7691	55.3791	2.4322	1.28226	Phenylalanine-tRNA ligase alpha subunit
Aco007121	21.2108	51.6045	2.43293	1.2827	non-green plastid inner envelope membrane protein
Aco003587	1.45154	3.53151	2.43294	1.2827	RING/U-box superfamily protein
Aco019823	76.2807	185.641	2.43366	1.28313	H[+]-ATPase 11
Aco006433	2.3036	5.6063	2.43371	1.28316	Protein kinase superfamily protein
Aco015123	2.83037	6.88937	2.43409	1.28338	B-box zinc finger family protein
Aco012201	9.63973	23.4674	2.43445	1.28359	Delta14-sterol reductase
Aco025066	0.951363	2.31628	2.4347	1.28374	Multidrug resistance protein MdtK
Aco001597	10.4452	25.4482	2.43635	1.28472	40S ribosomal protein S7
Aco014265	3.38963	8.26094	2.43712	1.28518	Mitochondrial substrate carrier family protein
Aco025395	10.4723	25.5239	2.43728	1.28527	adenylate kinase family protein
Aco006835	8.82482	21.5092	2.43736	1.28532	arginine methyltransferase 11
Aco017618	4.65525	11.3486	2.43782	1.28559	CCA-adding enzyme
Aco030147	15.3992	37.5426	2.43795	1.28567	Electron carrier/ electron transporter/ iron ion binding protein
Aco013016	2.28555	5.57332	2.43851	1.286	NADH pyrophosphatase
Aco013373	174.611	425.829	2.43872	1.28613	hypothetical protein
Aco000266	1.60068	3.90368	2.43877	1.28615	Maf-like protein
Aco017134	9.11532	22.2317	2.43893	1.28625	Activating signal cointegrator 1 complex subunit 3-like protein
Aco003146	4.23064	10.3213	2.43966	1.28668	Slowmo-like protein
Aco011610	0.89213	2.17764	2.44094	1.28744	Glutamate receptor
Aco007164	4.52688	11.0524	2.44152	1.28778	NADH:cytochrome B5 reductase 1
Aco006754	11.8976	29.0584	2.44237	1.28828	Thioredoxin z
Aco026332	1.87806	4.58807	2.44298	1.28864	hypothetical protein
Aco009494	0.524737	1.28193	2.443	1.28865	Nucleoredoxin
Aco007621	2.94786	7.20305	2.44349	1.28894	Tetraspanin-10
Aco020393	1.08281	2.64597	2.44361	1.28902	Beta-1,3-galactosyltransferase
Aco005335	0.755968	1.84757	2.44398	1.28923	hypothetical protein
Aco028389	22.1494	54.1525	2.44487	1.28976	Homeobox protein knotted-1-like protein
Aco003452	6.36022	15.5504	2.44494	1.2898	ER membrane protein complex subunit
Aco016288	3.04823	7.45302	2.44504	1.28986	hypothetical protein
Aco001572	19.8954	48.6475	2.44517	1.28993	methionine aminopeptidase 2B
Aco019678	3.93986	9.63496	2.44551	1.29013	Golgi SNAP receptor complex member 1-1
Aco008422	4.81914	11.7871	2.44589	1.29036	SIT4 phosphatase-associated family protein
Aco020912	2.95977	7.23986	2.44609	1.29048	hypothetical protein
Aco010674	16.8788	41.2925	2.44642	1.29067	GDSL esterase/lipase
Aco010059	15.2399	37.304	2.44779	1.29148	histone deacetylase 3
Aco015696	4.64755	11.3782	2.44821	1.29173	NADP-binding Rossmann-fold superfamily protein
Aco004531	6.58025	16.1145	2.44892	1.29214	Protein kinase superfamily protein
Aco018028	1.83456	4.49306	2.44912	1.29226	hypothetical protein
Aco010209	0.920596	2.255	2.4495	1.29249	Protein kinase superfamily protein
Aco029551	11.9948	29.3863	2.44991	1.29273	40S ribosomal protein S8
Aco009489	6.76133	16.5656	2.45005	1.29281	inter-alpha-trypsin inhibitor heavy chain-related
Aco012902	5.75084	14.1005	2.4519	1.2939	glycine-rich protein
Aco025167	1.00564	2.4664	2.45257	1.2943	Embryonic stem cell-specific 5-hydroxymethylcytosine-binding protein
Aco003793	5.35926	13.1458	2.45291	1.29449	ZCW7-like protein
Aco011916	9.41148	23.0866	2.45302	1.29456	Major facilitator superfamily protein
Aco017974	5.86472	14.3866	2.45308	1.2946	Protein kinase superfamily protein
Aco005142	1.71625	4.21082	2.4535	1.29484	hypothetical protein
Aco005930	25.4799	62.5411	2.45452	1.29544	Aldehyde dehydrogenase family 2 member C4
Aco011047	4.32535	10.6174	2.45469	1.29554	1-phosphatidylinositol-4,5-bisphosphate phosphodiesterase Phosphoinositide-specific phospholipase c 3.11
Aco026867	0.50105	1.23048	2.45581	1.2962	RNI-like superfamily protein
Aco007509	2.0966	5.15105	2.45686	1.29681	hypothetical protein
Aco003277	58.3399	143.341	2.457	1.2969	Aldehyde dehydrogenase
Aco006089	5.56995	13.6867	2.45723	1.29704	Pentatricopeptide repeat-containing protein
Aco029141	6.96554	17.1198	2.45778	1.29736	ARF GAP-like zinc finger-containing protein ZIGA4
Aco022762	25.4863	62.6429	2.45791	1.29743	Protein of Unknown Function DUF239
Aco023271	2.13763	5.2546	2.45814	1.29757	ferredoxin-related
Aco018015	1.28554	3.16025	2.4583	1.29766	MADS-box transcription factor
Aco002464	6.64896	16.3454	2.45833	1.29768	hypothetical protein
Aco008441	1.2179	2.99413	2.45843	1.29774	glycerol-3-phosphate acyltransferase 6
Aco015349	2.88355	7.09073	2.45902	1.29809	Hydroxysteroid dehydrogenase 1.170
Aco011560	1.14575	2.81872	2.46016	1.29875	Pentatricopeptide repeat-containing protein
Aco011230	34.4712	84.8074	2.46024	1.2988	Protein NRT1/ PTR FAMILY 5.10
Aco005937	2.56042	6.29929	2.46025	1.29881	hypothetical protein
Aco017990	1.50009	3.69064	2.46027	1.29882	WD repeat-containing protein
Aco010867	17.4976	43.056	2.46068	1.29905	monodehydroascorbate reductase 4
Aco028187	2.28683	5.62825	2.46116	1.29934	Long-chain-fatty-acid-CoA ligase
Aco007665	23.2387	57.2049	2.46162	1.29961	Chloroplast inner envelope protein, expressed
Aco017409	1.59756	3.93264	2.46165	1.29963	Cytosolic Fe-S cluster assembly factor NUBP1-like protein
Aco007501	1.1154	2.7469	2.46271	1.30025	Afadin- and alpha-actinin-binding protein
Aco013489	22.0086	54.2089	2.46308	1.30047	Protein of unknown function DUF760
Aco006610	10.2159	25.1644	2.46325	1.30056	Group XV phospholipase A2
Aco006889	0.890648	2.19419	2.46359	1.30076	Cysteine proteinases superfamily protein
Aco012548	15.0702	37.1272	2.46362	1.30078	elongation factor P EF-P family protein
Aco016414	11.1257	27.4106	2.46371	1.30084	hypothetical protein
Aco017142	15.0621	37.1113	2.46388	1.30093	P-loop containing nucleoside triphosphate hydrolases superfamily protein
Aco008779	2.68491	6.61701	2.46452	1.30131	Replication factor C subunit
Aco020431	3.77963	9.31575	2.46473	1.30143	Transcription elongation factor SPT4
Aco000793	1.52123	3.74974	2.46494	1.30155	Beta 1 2 xylosyltransferase
Aco000302	1.06089	2.61512	2.46502	1.3016	Ras-related protein Rab-25
Aco012618	3.39135	8.36159	2.46556	1.30192	uncharacterized protein
Aco018568	1.66959	4.11859	2.46683	1.30266	RNA-binding protein 1
Aco006204	1.72593	4.25828	2.46724	1.3029	Magnesium transporter CorA-like family protein
Aco007331	6.03223	14.8881	2.4681	1.3034	squamosa promoter binding protein-like 1
Aco005505	10.8334	26.7386	2.46817	1.30344	Long-chain-fatty-acid-CoA ligase
Aco003837	1.0436	2.5758	2.46818	1.30344	Alpha-L-fucosidase
Aco005520	2.25299	5.56182	2.46864	1.30371	WRKY family transcription factor
Aco006478	5.39009	13.3086	2.46908	1.30397	Protein phosphatase 2C family protein
Aco006937	17.5739	43.4024	2.46971	1.30434	hypothetical protein
Aco011008	4.25917	10.5197	2.4699	1.30445	Inner membrane protein alx
Aco005641	3.90941	9.66074	2.47115	1.30518	Endoribonuclease YbeY
Aco000774	5.47988	13.5449	2.47176	1.30554	tRNA cytidine34-2'-O-methyltransferase
Aco017093	3.52992	8.72684	2.47225	1.30583	Enhancer of polycomb-like transcription factor protein
Aco011975	11.0314	27.2786	2.47281	1.30615	SEC14 cytosolic factor family protein / phosphoglyceride transfer family protein
Aco000448	1.10383	2.72982	2.47303	1.30628	subtilisin-like serine protease 2
Aco024427	3.98115	9.8458	2.4731	1.30632	RING/U-box superfamily protein
Aco019776	4.0981	10.1357	2.47326	1.30641	50S ribosomal protein L15
Aco011412	10.2416	25.3302	2.47327	1.30642	Protein kinase superfamily protein
Aco029277	5.09857	12.6135	2.47394	1.30681	Chaperone protein dnaJ
Aco014624	0.565099	1.39809	2.47406	1.30688	Cytoplasmic FMR1-interacting protein
Aco009279	3.99241	9.87805	2.47421	1.30697	E3 ubiquitin-protein ligase Hakai
Aco015992	1.49043	3.6881	2.47453	1.30715	Pentatricopeptide repeat-containing protein
Aco007721	2.81515	6.9664	2.47461	1.3072	Double-stranded RNA-binding protein
Aco016892	7.64831	18.9273	2.47471	1.30726	Homeobox protein knotted-1-like protein
Aco006458	2.8163	6.97	2.47488	1.30736	Succinate dehydrogenase assembly factor-like protein
Aco018227	73.3562	181.566	2.47512	1.3075	Ribosomal protein L3
Aco002575	0.933809	2.31136	2.4752	1.30754	O-acetyltransferase family protein
Aco027950	2.30347	5.70196	2.47537	1.30765	WRKY family transcription factor family protein
Aco027132	1.96173	4.8567	2.47573	1.30785	alpha/beta-Hydrolases superfamily protein
Aco024617	0.766537	1.89795	2.47601	1.30802	Ubiquinone biosynthesis O-methyltransferase
Aco017911	0.978295	2.42355	2.47732	1.30878	disease resistance protein TIR-NBS-LRR class
Aco008954	44.2781	109.697	2.47745	1.30885	phosphoglucosamine mutase family protein
Aco024948	1.19493	2.96041	2.47748	1.30888	Disease resistance protein CC-NBS-LRR class family
Aco010981	16.247	40.2532	2.47758	1.30893	beta-hexosaminidase 1
Aco010585	3.74583	9.28096	2.47768	1.30899	Plant protein of unknown function DUF946
Aco011994	5.1535	12.7692	2.47777	1.30904	calcium-dependent protein kinase 29
Aco020934	1.49315	3.69972	2.47779	1.30905	hypothetical protein
Aco023635	4.07675	10.1047	2.47861	1.30953	Delta14-sterol reductase
Aco010452	5.43367	13.4695	2.4789	1.3097	Ethylene receptor
Aco003741	16.1859	40.1247	2.479	1.30976	Mitochondrial transcription termination factor family protein
Aco014056	6.02781	14.9466	2.47961	1.31011	Calcium-dependent lipid-binding CaLB domain family protein
Aco022110	2.78033	6.89658	2.48049	1.31063	Lipid A export ATP-binding/permease protein MsbA
Aco003517	3.60168	8.93409	2.48053	1.31065	Restriction endonuclease, type II-like superfamily protein
Aco013101	5.11539	12.6956	2.48184	1.31141	Dehydroquinate synthase 1.24
Aco004719	3.71825	9.22874	2.48201	1.31151	RNA binding
Aco029742	1.92372	4.77481	2.48207	1.31155	hypothetical protein
Aco000470	12.9092	32.0547	2.4831	1.31214	Tetratricopeptide repeat TPR-like superfamily protein
Aco011461	3.89073	9.66196	2.48332	1.31227	Nuclear pore complex protein Nup160
Aco001154	13.6005	33.7751	2.48337	1.3123	hypothetical protein
Aco004472	1.03771	2.57723	2.48356	1.31241	hypothetical protein
Aco022955	4.9753	12.3609	2.48445	1.31292	hypothetical protein
Aco012517	7.65117	19.0183	2.48568	1.31364	ADP,ATP carrier protein
Aco013181	5.62717	13.99	2.48615	1.31391	WD-40 repeat family protein
Aco003900	25.3562	63.0943	2.48832	1.31517	RNA-binding protein 1
Aco016362	1.22771	3.05516	2.48851	1.31528	alcohol dehydrogenase 1
Aco003671	3.57341	8.89421	2.489	1.31556	SUMO-activating enzyme subunit 1B-1
Aco001575	1.27994	3.18576	2.489	1.31556	Importin-11
Aco016275	2.15627	5.36775	2.48937	1.31578	Vacuolar processing enzyme 1b
Aco014862	1.9542	4.86504	2.48953	1.31588	AP-5 complex subunit zeta-1
Aco015173	21.1986	52.7828	2.48992	1.3161	40S ribosomal protein S24-2
Aco023438	0.993015	2.47437	2.49178	1.31718	Ceramide synthase
Aco005244	1.42522	3.55461	2.49408	1.31851	zinc knuckle CCHC-type family protein
Aco027484	8.13975	20.3022	2.49421	1.31858	hypothetical protein
Aco009223	0.565602	1.41114	2.49494	1.31901	NBS-LRR disease resistance protein
Aco000142	3.83729	9.57663	2.49568	1.31943	Transducin/WD40 repeat-like superfamily protein
Aco012144	1.22319	3.05298	2.49592	1.31957	hypothetical protein
Aco006570	2.35822	5.88667	2.49623	1.31975	potassium transporter
Aco008394	4.12063	10.2889	2.49692	1.32015	FAD-binding Berberine family protein
Aco017435	8.92348	22.2898	2.49788	1.3207	U4/U6 small nuclear ribonucleoprotein Prp3
Aco003373	5.90279	14.7473	2.49835	1.32098	Non-lysosomal glucosylceramidase NLGase 3.45
Aco008919	6.51184	16.2694	2.49844	1.32103	hypothetical protein
Aco010131	19.1022	47.7418	2.49928	1.32151	hypothetical protein
Aco002499	9.54618	23.8611	2.49954	1.32166	Ethylene receptor
Aco031779	1.19542	2.98813	2.49964	1.32172	hypothetical protein
Aco017065	4.56496	11.4119	2.4999	1.32187	WD-40 repeat family protein
Aco000331	20.705	51.7622	2.49998	1.32192	hypothetical protein
Aco030202	16.5238	41.3136	2.50024	1.32207	SBP S-ribonuclease binding protein family protein
Aco021535	4.50701	11.2696	2.50046	1.32219	2-oxoglutarate 2OG and FeII-dependent oxygenase superfamily protein
Aco006439	1.93237	4.83183	2.50047	1.3222	Ankyrin repeat family protein
Aco015089	3.34766	8.37151	2.5007	1.32233	Transducin/WD40 repeat-like superfamily protein
Aco010934	1.52796	3.82105	2.50075	1.32236	ATP-dependent RNA helicase DBP2
Aco030823	1.91548	4.79047	2.50093	1.32246	Something about silencing protein sas10
Aco007526	5.45101	13.6346	2.5013	1.32268	hexokinase 3
Aco011788	28.7563	71.9316	2.50142	1.32275	3-isopropylmalate dehydratase large subunit
Aco017135	10.6348	26.6098	2.50214	1.32316	Chlorophyll a-b binding protein 1B
Aco007305	6.57817	16.4603	2.50227	1.32324	Cyclin-L1-1
Aco000579	3.3713	8.43664	2.50249	1.32336	RING/U-box superfamily protein
Aco016038	2.14247	5.36389	2.5036	1.32401	response regulator 1
Aco013556	1.25888	3.15177	2.50363	1.32402	Pentatricopeptide repeat-containing protein
Aco030025	0.517879	1.29682	2.50409	1.32429	beta glucosidase 40
Aco016282	4.80674	12.0377	2.50434	1.32443	hypothetical protein
Aco001746	0.632714	1.58484	2.50483	1.32471	Pentatricopeptide repeat PPR-like superfamily protein
Aco001134	0.902571	2.26208	2.50626	1.32554	Kelch-like protein
Aco024987	224.597	563.127	2.50728	1.32612	triosephosphate isomerase
Aco000072	2.97615	7.46245	2.50741	1.3262	Esterase/lipase/thioesterase
Aco020685	12.5109	31.3736	2.5077	1.32637	hypothetical protein
Aco013491	4.35159	10.9129	2.5078	1.32642	uncharacterized protein
Aco023516	0.612338	1.53565	2.50784	1.32645	squamosa promoter binding protein-like 1
Aco029290	1.33024	3.33749	2.50894	1.32708	hypothetical protein
Aco004016	14.1044	35.4008	2.50991	1.32764	Protein of unknown function DUF829, transmembrane 53
Aco016134	9.23631	23.1888	2.51062	1.32804	U-box domain-containing protein
Aco018154	0.807211	2.02731	2.5115	1.32855	Vesicular glutamate transporter
Aco018360	0.648384	1.62845	2.51155	1.32858	Alpha-2,8-sialyltransferase 8B
Aco013755	3.43867	8.63736	2.51183	1.32874	Ribonucleoside-diphosphate reductase 1.17
Aco014765	18.1539	45.6209	2.513	1.32941	Zeaxanthin epoxidase
Aco017740	2.6095	6.56053	2.51409	1.33004	hypothetical protein
Aco014650	11.2013	28.1618	2.51415	1.33007	Annexin
Aco010002	1.04618	2.63096	2.51482	1.33045	Pentatricopeptide repeat PPR superfamily protein
Aco011208	1.78161	4.48234	2.5159	1.33107	Ion channel DMI1
Aco008789	3.31576	8.34297	2.51616	1.33122	Pentatricopeptide repeat-containing protein
Aco009509	6.62748	16.6825	2.51718	1.33181	Zinc finger FYVE domain-containing protein
Aco011652	68.911	173.469	2.5173	1.33188	Chlorophyll A-B binding family protein
Aco018333	4.52564	11.3926	2.51734	1.3319	ENTH/ANTH/VHS superfamily protein
Aco011474	15.6772	39.472	2.5178	1.33216	Potassium-transporting ATPase B chain
Aco007204	0.726053	1.82814	2.51791	1.33223	myb domain protein 65
Aco014022	5.37471	13.5332	2.51794	1.33225	Polyketide cyclase/dehydrase and lipid transport superfamily protein
Aco009433	7.5222	18.9406	2.51796	1.33226	Protein yippee-like protein
Aco000928	3.32304	8.36851	2.51833	1.33247	uncharacterized protein
Aco003827	3.24491	8.17235	2.51851	1.33257	Syntaxin/t-SNARE family protein
Aco006976	7.6266	19.2095	2.51875	1.33271	casein kinase I
Aco012794	3.87577	9.76222	2.51878	1.33273	Thioredoxin superfamily protein
Aco002027	0.555751	1.40076	2.52048	1.3337	Transposon protein, CACTA, En/Spm sub-class
Aco005499	4.66287	11.7535	2.52065	1.3338	Actin-related protein 2/3 complex subunit 2A
Aco000027	1.51492	3.8189	2.52086	1.33391	Ribonuclease PH
Aco015855	1.92832	4.86156	2.52113	1.33407	Calcium-transporting ATPase
Aco023831	14.3948	36.2936	2.52131	1.33417	phosphoglucan, water dikinase
Aco020922	0.706829	1.78235	2.52161	1.33435	Speckle-type POZ protein-like protein
Aco023556	4.04595	10.203	2.52179	1.33445	RING/U-box superfamily protein
Aco005918	3.84118	9.68825	2.52221	1.33469	NADH dehydrogenase ubiquinone complex I, assembly factor
Aco008047	3.74728	9.4551	2.52319	1.33525	Eukaryotic translation initiation factor 3 subunit B
Aco019198	1.35601	3.42203	2.52361	1.33549	Pentatricopeptide repeat-containing protein
Aco001970	0.701981	1.77183	2.52404	1.33573	hypothetical protein
Aco010180	0.777851	1.96335	2.52407	1.33575	Protein of unknown function DUF1644
Aco012564	2.45124	6.18879	2.52476	1.33615	hypothetical protein
Aco024555	3.24296	8.18805	2.52487	1.33621	Nicalin
Aco010241	6.18021	15.605	2.525	1.33628	nodulin MtN21 /EamA-like transporter family protein
Aco016604	13.1729	33.2673	2.52543	1.33653	Protein kinase superfamily protein
Aco001164	5.21548	13.172	2.52556	1.33661	hypothetical protein
Aco021534	3.89216	9.83083	2.5258	1.33674	alpha 1,4-glycosyltransferase family protein
Aco012760	2.49712	6.30727	2.52582	1.33675	Tudor/PWWP/MBT superfamily protein
Aco030295	7.36426	18.6039	2.52624	1.33699	protein kinase family protein
Aco010993	2.74662	6.9395	2.52657	1.33718	Protein kinase superfamily protein
Aco007258	4.98325	12.5913	2.52672	1.33727	Pre-mRNA-splicing factor cwc22
Aco006055	17.243	43.5692	2.52677	1.3373	Protein SGT1-like protein
Aco006021	2.25457	5.70014	2.52826	1.33814	UDP-glucose 4-epimerase
Aco000622	2.35503	5.95474	2.52852	1.33829	Patatin-like phospholipase domain-containing protein
Aco014964	1.60947	4.07142	2.52967	1.33895	Enoyl-CoA hydratase
Aco014343	0.855554	2.1645	2.52993	1.3391	hemoglobin 3
Aco003994	1.40592	3.55697	2.52999	1.33913	ARID/BRIGHT DNA-binding domain-containing protein
Aco015465	7.02486	17.7782	2.53076	1.33957	FYD-like protein
Aco007886	2.54778	6.44784	2.53077	1.33957	DNA binding protein MYB transcription factor
Aco026085	4.48551	11.3537	2.53119	1.33982	histone deacetylase 1
Aco021367	5.10545	12.9231	2.53123	1.33984	Katanin p60 ATPase-containing subunit
Aco016726	1.62225	4.1068	2.53154	1.34002	hypothetical protein
Aco014559	2.95951	7.4935	2.53201	1.34028	Mitochondrial import inner membrane translocase subunit tim16
Aco015504	4.32826	10.9665	2.5337	1.34125	Mechanosensitive ion channel protein
Aco026575	2.13792	5.41712	2.53383	1.34132	Mediator of RNA polymerase II transcription subunit
Aco006945	2.35499	5.96767	2.53405	1.34144	Histone-lysine N-methyltransferase, H3 lysine-9 specific
Aco015441	6.41598	16.265	2.53508	1.34203	pumilio 1
Aco019687	5.65827	14.3444	2.53513	1.34206	cinnamoyl coa reductase 1
Aco023984	0.95178	2.41293	2.53518	1.34209	Tetratricopeptide repeat protein
Aco006766	3.63507	9.21572	2.53522	1.34211	O-acetyltransferase family protein
Aco008938	3.81408	9.67149	2.53573	1.3424	hypothetical protein
Aco018237	3.9373	9.98677	2.53645	1.34281	Small nuclear ribonucleoprotein family protein
Aco017185	51.7774	131.394	2.53768	1.34351	aspartic proteinase A1
Aco000160	1.81717	4.61289	2.5385	1.34398	U4/U6 small nuclear ribonucleoprotein Prp4
Aco000474	1.44787	3.67591	2.53883	1.34417	methyltransferase family protein
Aco017207	1.01542	2.57819	2.53903	1.34428	Mediator of RNA polymerase II transcription subunit 7b
Aco001594	0.898694	2.28215	2.5394	1.34449	Protein of unknown function, DUF538
Aco007910	5.10742	12.9774	2.54089	1.34533	Tetratricopeptide repeat protein
Aco002279	25.9007	65.8171	2.54114	1.34547	Acetamidase/Formamidase family protein formamidase
Aco014025	2.18559	5.55482	2.54157	1.34572	Pentatricopeptide repeat-containing protein
Aco012925	6.7669	17.2021	2.5421	1.34602	Leucine-rich repeat family protein
Aco004102	5.49867	13.9788	2.54221	1.34609	hypothetical protein
Aco012401	3.85731	9.80957	2.54311	1.3466	Biotin carboxyl carrier protein of acetyl-CoA carboxylase
Aco008869	2.26328	5.75626	2.54333	1.34672	LA RNA-binding protein
Aco015819	14.5848	37.1138	2.54469	1.34749	NudC domain-containing protein
Aco016270	28.7286	73.1103	2.54486	1.34759	Elongation factor G
Aco015666	23.7417	60.4345	2.5455	1.34795	Rhodanese/Cell cycle control phosphatase superfamily protein
Aco010705	4.29438	10.9319	2.54563	1.34802	receptor-like protein kinase 4
Aco014843	51.593	131.339	2.54567	1.34804	Lactoylglutathione lyase
Aco003926	58.2122	148.25	2.54671	1.34863	hypothetical protein
Aco011027	0.719813	1.83339	2.54704	1.34882	Galactosylgalactosylxylosylprotein 3-beta-glucuronosyltransferase
Aco012616	1.6486	4.19947	2.54729	1.34896	exostosin family protein
Aco015203	4.46885	11.3901	2.54878	1.34981	Serine/threonine protein phosphatase 2A 55 kDa regulatory subunit B beta isoform
Aco001008	19.4204	49.5033	2.54903	1.34995	Chaperonin-like RbcX protein
Aco018332	26.9365	68.6764	2.54957	1.35025	Protein kinase superfamily protein
Aco008161	0.741799	1.8924	2.5511	1.35112	Adiponectin receptor protein
Aco000995	2.43934	6.22586	2.55227	1.35178	Alpha-mannosidase 2x
Aco014054	9.11153	23.2581	2.5526	1.35196	FG-GAP repeat-containing protein
Aco014051	0.881771	2.25206	2.55402	1.35277	Chaperone protein htpG family protein
Aco025323	0.63166	1.61374	2.55476	1.35319	Transducin/WD40 repeat-like superfamily protein
Aco016412	1.37959	3.52523	2.55527	1.35347	Exostosin family protein
Aco013701	1.1083	2.83218	2.55543	1.35357	stachyose synthase
Aco031190	1.41709	3.62139	2.55552	1.35362	Sirohydrochlorin cobaltochelatase
Aco031731	1.13042	2.88911	2.55578	1.35377	GRAS family transcription factor
Aco022483	1.80205	4.60666	2.55635	1.35408	RAB geranylgeranyl transferase alpha subunit 1
Aco011550	2.13897	5.47093	2.55774	1.35487	Protein of unknown function DUF1336
Aco007358	7.10384	18.17	2.55777	1.35488	protein kinase family protein
Aco012691	0.975934	2.49641	2.55797	1.355	hypothetical protein
Aco024445	0.562249	1.43831	2.55813	1.35509	Isocitrate dehydrogenase NADP 1.42
Aco001702	4.31848	11.0492	2.55858	1.35534	ARF-GAP domain 5
Aco010280	81.9028	209.588	2.55898	1.35557	V-type proton ATPase subunit F
Aco017082	5.26383	13.4721	2.55937	1.35579	myb-like transcription factor family protein
Aco004812	1.50309	3.84726	2.55958	1.3559	Paladin
Aco003438	4.89855	12.5453	2.56103	1.35672	NH3-dependent NAD[+] synthetase
Aco017035	11.9524	30.6149	2.5614	1.35694	hypothetical protein
Aco028223	0.902985	2.31373	2.56231	1.35744	17 kDa class II heat shock protein
Aco003127	4.94946	12.6931	2.56454	1.3587	Ubiquitin and WLM domain-containing protein
Aco020444	5.01257	12.8556	2.56468	1.35878	hypothetical protein
Aco001444	7.95373	20.3989	2.5647	1.35879	Transcription factor IWS1
Aco015865	7.74709	19.8708	2.56493	1.35892	CinA-like protein
Aco001827	7.14371	18.3291	2.56577	1.35939	Programmed cell death protein
Aco003044	1.6085	4.12808	2.56642	1.35976	Protein kinase superfamily protein
Aco026991	2.28151	5.85578	2.56663	1.35987	sterol methyltransferase 1
Aco023651	1.68742	4.33117	2.56674	1.35994	Transducin/WD40 repeat-like superfamily protein
Aco008463	0.524329	1.34585	2.56681	1.35997	Pentatricopeptide repeat-containing protein
Aco003118	2.12452	5.45342	2.5669	1.36003	WPP domain interacting protein 2
Aco011944	2.12694	5.46052	2.56731	1.36026	Bromodomain-containing protein
Aco018949	6.56758	16.8696	2.56861	1.36099	thiol-disulfide oxudoreductase DCC
Aco014853	56.7127	145.682	2.56878	1.36108	embryo defective 1303
Aco012527	260.765	669.869	2.56886	1.36113	Proactivator polypeptide-like protein
Aco009331	8.82308	22.6706	2.56946	1.36147	DNA-directed RNA polymerase II subunit
Aco005846	546.398	1404.05	2.56965	1.36157	Vacuolar processing enzyme 1b
Aco001436	4.72363	12.1392	2.56988	1.3617	RING/U-box superfamily protein
Aco017376	2.12685	5.46742	2.57067	1.36215	hypothetical protein
Aco011898	0.888894	2.28512	2.57074	1.36219	Histone H4
Aco021892	2.49278	6.40902	2.57103	1.36235	Photosystem II CP43 chlorophyll apoprotein
Aco021192	5.67746	14.5997	2.57152	1.36262	Kinase-related protein of unknown function DUF1296
Aco002232	0.547971	1.40944	2.57211	1.36295	fatty acid hydroxylase 1
Aco008803	4.93872	12.7031	2.57215	1.36298	Protein of unknown function DUF581
Aco000458	3.0828	7.92948	2.57217	1.36298	protein arginine methyltransferase 10
Aco015192	32.6692	84.0549	2.57291	1.3634	protein nuclear RNA binding protein A
Aco017391	1.16775	3.00491	2.57325	1.36359	Guanylate-binding family protein
Aco014182	1.07482	2.76592	2.57338	1.36366	myb domain protein 3r-5
Aco012889	4.79575	12.3439	2.57392	1.36397	RNA-binding protein
Aco007828	0.508704	1.30954	2.57427	1.36416	Late embryogenesis abundant LEA hydroxyproline-rich glycoprotein family
Aco023844	4.27154	10.9969	2.57445	1.36427	NEDD8 ultimate buster
Aco015894	3.9157	10.0841	2.57531	1.36475	hypothetical protein
Aco011689	2.0863	5.3749	2.57628	1.36529	8-amino-7-oxononanoate synthase
Aco008158	3.30259	8.51059	2.57694	1.36566	Formamidopyrimidine-DNA glycosylase
Aco003439	1.2779	3.29321	2.57705	1.36572	Formin-like protein
Aco017372	0.536231	1.38222	2.57767	1.36607	Disease resistance protein
Aco007332	9.98922	25.7493	2.5777	1.36609	CRS2-associated factor
Aco003120	3.23423	8.33698	2.57774	1.36611	WRKY family transcription factor family protein
Aco013551	3.55164	9.15707	2.57826	1.3664	hypothetical protein
Aco015734	0.969998	2.50129	2.57865	1.36662	Aldose 1-epimerase 5 Galactose mutarotase
Aco007340	10.2787	26.515	2.5796	1.36715	FACT complex subunit SPT16
Aco000222	0.510249	1.31645	2.58002	1.36738	Terpenoid cyclases/Protein prenyltransferases superfamily protein
Aco016882	7.29138	18.8131	2.58018	1.36747	chlororespiratory reduction 6
Aco023985	0.775517	2.00128	2.58058	1.3677	Leucine-rich repeat protein kinase family protein
Aco006223	73.7303	190.459	2.58318	1.36915	Conserved plastid protein
Aco028390	12.1638	31.4391	2.58464	1.36996	resistance to phytophthora 1
Aco016789	0.734347	1.89865	2.58549	1.37044	Formamidopyrimidine-DNA glycosylase
Aco010089	9.40295	24.3124	2.58561	1.37051	Protein kinase superfamily protein
Aco008363	2.04027	5.27639	2.58612	1.37079	phosphoglycerate kinase
Aco006914	16.0711	41.5706	2.58667	1.37109	hypothetical protein
Aco026582	3.77788	9.77455	2.58731	1.37145	Ubiquitin and WLM domain-containing protein
Aco002391	4.84866	12.5467	2.58767	1.37165	hypothetical protein
Aco007555	3.05175	7.90045	2.58883	1.3723	Ypt/Rab-GAP domain of gyp1p superfamily protein
Aco020349	2.20975	5.72314	2.58995	1.37293	N-alpha-acetyltransferase 38, NatC auxiliary subunit
Aco009233	1.24715	3.23083	2.59058	1.37327	Pentatricopeptide repeat-containing protein
Aco003675	2.86257	7.41584	2.59063	1.3733	Controlling leaf angle
Aco021798	0.881485	2.28364	2.59067	1.37333	hypothetical protein
Aco023491	12.7071	32.9239	2.591	1.37351	Low molecular weight protein-tyrosine-phosphatase
Aco020540	3.2197	8.34385	2.5915	1.37379	Dehydrogenase/reductase SDR family member
Aco020396	1.12486	2.91535	2.59175	1.37392	exocyst complex component 84B
Aco013683	7.60034	19.6992	2.59188	1.374	T-complex protein 1 subunit beta
Aco014331	3.3526	8.69133	2.59242	1.3743	HXXXD-type acyl-transferase family protein
Aco009406	22.7592	59.0029	2.59248	1.37433	hypothetical protein
Aco001515	1.10041	2.85331	2.59295	1.37459	Pentatricopeptide repeat-containing protein
Aco025716	2.79553	7.25445	2.59502	1.37575	rnase H family protein Retrotransposon protein Ty3-gypsy subclass
Aco010778	14.7813	38.3595	2.59513	1.37581	Coiled-coil domain-containing protein
Aco005646	4.07998	10.5913	2.59592	1.37624	phosphofructokinase 3
Aco007188	1.26428	3.28273	2.59652	1.37658	ARF-GAP domain 5
Aco011053	21.5055	55.8438	2.59672	1.37669	Zinc finger CCCH domain-containing protein
Aco025802	7.00663	18.1998	2.59751	1.37713	Mediator of RNA polymerase II transcription subunit
Aco018460	1.41332	3.6717	2.59793	1.37736	mucin-related
Aco007348	1.52211	3.95521	2.5985	1.37768	hypothetical protein
Aco015143	3.72955	9.69127	2.59851	1.37768	Vacuolar-sorting protein SNF8
Aco028842	5.06008	13.153	2.59936	1.37816	Peptidyl-prolyl cis-trans isomerase-like protein
Aco007421	2.40064	6.24334	2.60069	1.3789	hypothetical protein
Aco010362	2.41219	6.27706	2.60222	1.37974	membrin 11
Aco009506	7.14321	18.5947	2.60313	1.38024	L-lactate dehydrogenase cytochrome
Aco013890	9.07128	23.6204	2.60387	1.38066	4-hydroxy-tetrahydrodipicolinate reductase
Aco010482	5.42021	14.1182	2.60474	1.38114	Transmembrane proteins 14C
Aco010306	1.61609	4.21009	2.60511	1.38134	Elongation factor 1-alpha
Aco018522	1.47458	3.84252	2.60584	1.38175	hypothetical protein
Aco020013	273.065	711.571	2.60587	1.38176	O-methyltransferase family protein
Aco000504	10.5973	27.6208	2.60639	1.38206	Chaperone protein DNAj
Aco030020	1.08256	2.82256	2.60731	1.38256	Core-2/I-branching beta-1,6-N-acetylglucosaminyltransferase family protein
Aco027042	2.15214	5.61323	2.60821	1.38306	S-adenosyl-L-methionine-dependent methyltransferases superfamily protein
Aco020127	2.17005	5.66413	2.61014	1.38413	Ufm1-specific protease
Aco015280	1.93428	5.04919	2.61037	1.38425	RNA-dependent RNA polymerase 2
Aco018950	1.78975	4.67256	2.61073	1.38446	hypothetical protein
Aco008335	4.30879	11.2501	2.61097	1.38459	ALA-interacting subunit 1
Aco008169	5.12301	13.3762	2.611	1.3846	DNA-directed RNA polymerase II subunit RPB7
Aco023158	0.801223	2.09228	2.61136	1.3848	Oxysterol-binding protein-related protein 1C
Aco023566	5.27028	13.7663	2.61206	1.38519	E3 ubiquitin-protein ligase UBR4
Aco019309	0.650662	1.69981	2.61244	1.3854	hypothetical protein
Aco015419	4.63008	12.096	2.61248	1.38542	26S proteasome regulatory subunit
Aco005821	9.30375	24.3073	2.61264	1.38551	Aspartate racemase
Aco000741	1.29646	3.38798	2.61325	1.38584	hypothetical protein
Aco014708	2.86495	7.48724	2.61339	1.38592	AP2-like ethylene-responsive transcription factor
Aco016976	1.50737	3.94077	2.61433	1.38644	hypothetical protein
Aco024369	9.1647	23.9604	2.61442	1.38649	hypothetical protein
Aco006474	0.879976	2.30079	2.61461	1.38659	pentatricopeptide repeat 336
Aco003970	0.851831	2.22785	2.61537	1.38701	Pentatricopeptide repeat-containing protein
Aco001996	7.88032	20.6146	2.61595	1.38734	tubulin beta chain 4
Aco027753	2.71393	7.10159	2.61672	1.38776	Double-stranded RNA-binding protein
Aco004335	5.52834	14.4739	2.61813	1.38854	Prefoldin subunit
Aco019812	4.84768	12.6969	2.61917	1.38911	hypothetical protein
Aco009887	3.41771	8.95252	2.61945	1.38926	Protein kinase family protein
Aco010669	4.07412	10.6763	2.62052	1.38985	P-loop containing nucleoside triphosphate hydrolases superfamily protein
Aco008752	7.53112	19.7391	2.621	1.39012	nucleoporin-related
Aco006310	2.85945	7.49528	2.62123	1.39025	Transducin/WD40 repeat-like superfamily protein
Aco025751	1.16269	3.04779	2.62133	1.3903	GDSL esterase/lipase
Aco014033	2.43313	6.37917	2.62179	1.39055	tRNA adenine58-N1-methyltransferase non-catalytic subunit trm6
Aco017048	2.36735	6.20934	2.6229	1.39117	ROP guanine nucleotide exchange factor 5
Aco009035	31.0703	81.4967	2.62298	1.39121	calcium-dependent protein kinase 33
Aco008965	3.25378	8.53822	2.62409	1.39182	Protein kinase superfamily protein
Aco006454	5.33439	13.9991	2.62431	1.39194	hypothetical protein
Aco006775	25.8722	67.9103	2.62484	1.39223	Peptidyl-prolyl cis-trans isomerase B
Aco000524	12.9089	33.885	2.62492	1.39227	60S ribosomal protein L36-2
Aco021112	8.9794	23.5735	2.62529	1.39247	2-isopropylmalate synthase 1
Aco006295	3.20712	8.42046	2.62555	1.39262	Kelch repeat and BTB domain-containing protein
Aco016554	1.47195	3.86487	2.62568	1.39269	Phospholipase D 3
Aco013774	3.84316	10.0917	2.62589	1.39281	Transducin/WD40 repeat-like superfamily protein
Aco000242	8.80202	23.1137	2.62596	1.39284	Propionyl-CoA carboxylase beta chain
Aco002130	3.55417	9.33325	2.626	1.39287	H[+]-ATPase 11
Aco020163	7.30856	19.1929	2.62608	1.39291	Peptidyl-prolyl cis-trans isomerase D
Aco020365	1.08584	2.85178	2.62634	1.39305	Serine/threonine-protein kinase rio2
Aco003218	3.36314	8.83395	2.6267	1.39325	Long-chain-fatty-acid-CoA ligase
Aco025769	3.29571	8.6589	2.62733	1.3936	Anaphase-promoting complex subunit
Aco028506	0.723171	1.90002	2.62734	1.3936	MYB transcription factor
Aco011355	1.52217	4.00229	2.62932	1.39469	hypothetical protein
Aco012233	4.10993	10.8066	2.6294	1.39473	Galactokinase
Aco014281	9.29355	24.4497	2.63083	1.39552	binding
Aco004620	11.0776	29.1462	2.63109	1.39566	60S ribosomal protein L7a
Aco016611	2.1281	5.59939	2.63117	1.3957	PPPDE putative thiol peptidase family protein
Aco016439	6.85333	18.0414	2.6325	1.39643	INVOLVED IN: biological_process unknown
Aco005879	9.76208	25.7222	2.63491	1.39775	hypothetical protein
Aco019260	27.2749	71.8838	2.63553	1.39809	Ribonuclease
Aco002159	107.66	283.825	2.63631	1.39852	Sec-independent protein translocase protein TatA
Aco031610	1.4337	3.77984	2.63643	1.39858	hypothetical protein
Aco004187	6.91761	18.2385	2.63653	1.39864	Ribonuclease P protein subunit p25-like protein
Aco012849	1.74727	4.60686	2.63661	1.39868	receptor-like kinase 1
Aco004369	1.40031	3.69214	2.63666	1.39871	Pentatricopeptide repeat-containing protein
Aco030073	5.24797	13.8389	2.63701	1.3989	glycine-rich protein
Aco000044	0.914809	2.41298	2.63769	1.39927	DNA LIGASE 6
Aco022369	9.32372	24.5968	2.63808	1.39949	calcium-dependent protein kinase 19
Aco017079	1.51187	3.98896	2.63843	1.39968	RNA binding
Aco009058	1.88907	4.9848	2.63876	1.39986	ARM repeat superfamily protein
Aco020907	1.07757	2.84347	2.63879	1.39988	Alpha-2,8-sialyltransferase 8E
Aco001934	10.4478	27.5697	2.6388	1.39988	Divinyl chlorophyllide a 8-vinyl-reductase
Aco006884	2.0913	5.51881	2.63893	1.39995	serine/threonine protein phosphatase 2A
Aco015090	2.81481	7.43137	2.6401	1.40059	glucose-6-phosphate dehydrogenase 2
Aco015381	8.48595	22.4056	2.64032	1.40071	Eukaryotic translation initiation factor 3 subunit F
Aco026067	1.68746	4.45565	2.64045	1.40078	hypothetical protein
Aco004775	0.657438	1.73688	2.64189	1.40157	RAB GDP dissociation inhibitor 2
Aco017743	74.6157	197.147	2.64216	1.40172	30S ribosomal protein
Aco021812	10.9653	28.9778	2.64268	1.402	plastid transcriptionally active7
Aco006598	3.69859	9.77533	2.64299	1.40217	cytochrome P450, family 97, subfamily B, polypeptide 3
Aco002140	9.74614	25.7638	2.64349	1.40244	purple acid phosphatase 10
Aco004493	6.95902	18.3975	2.64369	1.40255	Cytochrome P450 superfamily protein
Aco015135	1.82388	4.82414	2.64499	1.40326	cytochrome P450, family 78, subfamily A, polypeptide 6
Aco008455	1.31183	3.46992	2.6451	1.40332	glutamate receptor 3
Aco011759	6.89728	18.2464	2.64544	1.40351	Branched-chain-amino-acid aminotransferase
Aco026215	2.85185	7.54484	2.6456	1.40359	Haloalkane dehalogenase
Aco006542	27.4458	72.6253	2.64613	1.40388	60S ribosomal protein L7-2
Aco014582	0.88032	2.32955	2.64626	1.40395	hypothetical protein
Aco006072	2.02214	5.35267	2.64703	1.40438	Vacuolar protein sorting-associated protein
Aco017365	2.04899	5.4271	2.64867	1.40527	hypothetical protein
Aco002954	1.10954	2.93884	2.6487	1.40528	Adenylyltransferase and sulfurtransferase MOCS3
Aco012967	0.56963	1.50941	2.64981	1.40589	oligopeptide transporter 4
Aco021078	2.39526	6.34707	2.64984	1.40591	phosphatidylinositol-4-phosphate 5-kinase family protein
Aco027938	0.532399	1.41094	2.65016	1.40608	uncharacterized protein
Aco011825	1.14964	3.04766	2.65097	1.40652	NAC domain containing protein 36
Aco000258	20.7891	55.112	2.65101	1.40654	NADP-linked oxidoreductase superfamily protein
Aco009576	2.25442	5.97812	2.65174	1.40694	Transducin/WD40 repeat-like superfamily protein
Aco009686	2.97618	7.89257	2.65191	1.40703	hydroxyproline-rich glycoprotein family protein
Aco021870	2.69143	7.13869	2.65238	1.40729	26S protease regulatory subunit-like protein
Aco006414	87.8835	233.143	2.65286	1.40755	CBS domain containing protein
Aco027210	4.89015	12.9742	2.65314	1.4077	1-acylglycerol-3-phosphate O-acyltransferase ABHD5
Aco001009	2.35078	6.23799	2.65358	1.40794	malonyl-CoA decarboxylase family protein
Aco028927	0.532319	1.41303	2.65448	1.40843	Ras-related protein Rab-25
Aco009827	7.10377	18.8584	2.65471	1.40855	Dehydrogenase/reductase SDR family member
Aco009473	20.9574	55.6383	2.65482	1.40861	probable small nuclear ribonucleoprotein G
Aco015492	1.23574	3.28083	2.65495	1.40868	MADS box transcription factor
Aco008879	16.0286	42.5563	2.65502	1.40872	Ganglioside-induced differentiation-associated protein
Aco015580	4.80404	12.755	2.65506	1.40874	Membrane protein insertase YidC
Aco005105	58.8119	156.192	2.65579	1.40914	Glutathione S-transferase family protein
Aco018922	10.9506	29.0853	2.65605	1.40928	WD-40 repeat family protein
Aco006515	3.35211	8.90453	2.6564	1.40947	ADP-ribosylation factor 3
Aco025214	8.03627	21.3537	2.65717	1.40989	G-protein gamma subunit 2
Aco014328	2.47456	6.57586	2.65739	1.41001	Acyl-ACP thioesterase
Aco004360	1.5219	4.04434	2.65744	1.41003	Cathepsin B-like cysteine proteinase
Aco025646	8.03912	21.3658	2.65773	1.41019	hypothetical protein
Aco031276	5.49934	14.617	2.65796	1.41032	glycerophosphoryl diester phosphodiesterase
Aco013742	1.81585	4.82808	2.65885	1.4108	lipase class 3 family protein
Aco012354	0.956055	2.54253	2.65939	1.4111	Family of unknown function DUF566
Aco003463	3.86345	10.2765	2.65994	1.41139	ATP-dependent S-NADPH-hydrate dehydratase 4.93 ATP-dependent NADPHX dehydratase
Aco029183	3.08547	8.20873	2.66045	1.41167	receptor kinase 2
Aco006249	1.64549	4.37805	2.66064	1.41177	2-oxoglutarate 2OG and FeII-dependent oxygenase superfamily protein
Aco002222	6.34282	16.8788	2.6611	1.41202	DnaJ homolog subfamily C member
Aco013854	6.48462	17.2615	2.66192	1.41247	Maspardin
Aco004122	0.842846	2.24453	2.66304	1.41307	F-box/kelch-repeat protein
Aco008431	0.672292	1.79082	2.66376	1.41346	Pentatricopeptide repeat-containing protein
Aco010907	0.730366	1.94574	2.66406	1.41363	Ubiquinone biosynthesis O-methyltransferase
Aco019361	1.29328	3.44622	2.66472	1.41399	hypothetical protein
Aco003910	6.38782	17.0223	2.66481	1.41403	cytochrome P450, family 78, subfamily A, polypeptide 5
Aco001689	0.836464	2.22954	2.66544	1.41437	Alpha-ketoglutarate-dependent dioxygenase alkB-like protein
Aco009898	1.49292	3.98049	2.66625	1.41481	Pentatricopeptide repeat-containing protein
Aco002901	1.94925	5.19735	2.66633	1.41485	RING finger protein
Aco029176	23.1123	61.6302	2.66656	1.41498	NADP-binding Rossmann-fold superfamily protein
Aco017460	0.564064	1.50413	2.66659	1.415	ATP-dependent zinc metalloprotease FtsH
Aco016271	1.16959	3.12107	2.66851	1.41604	hypothetical protein
Aco002821	8.48303	22.6518	2.67025	1.41697	hypothetical protein
Aco007436	1.44932	3.87149	2.67125	1.41752	L-lactate dehydrogenase cytochrome
Aco007519	1.4462	3.86473	2.67233	1.4181	Receptor expression-enhancing protein
Aco008701	12.4293	33.229	2.67344	1.41869	40S ribosomal protein S12
Aco003444	1.42341	3.80709	2.67463	1.41934	Protein FAM136A
Aco014259	3.24647	8.68367	2.67481	1.41943	TPX2 targeting protein for Xklp2 protein family
Aco007214	1.17404	3.14091	2.67529	1.4197	L-2-hydroxyglutarate dehydrogenase
Aco011495	2.3026	6.16039	2.67541	1.41976	Protein kinase superfamily protein
Aco011721	6.82432	18.2619	2.676	1.42008	Peroxisomal biogenesis factor
Aco006733	7.96822	21.3253	2.67629	1.42023	alpha/beta-Hydrolases superfamily protein
Aco018248	0.509697	1.36453	2.67713	1.42069	Pentatricopeptide repeat-containing protein
Aco006971	4.82676	12.927	2.67819	1.42126	hypothetical protein
Aco005165	1.91762	5.13665	2.67867	1.42152	protein kinase family protein
Aco001412	19.6088	52.5305	2.67892	1.42165	serine/threonine protein phosphatase 2A
Aco006420	16.8456	45.1283	2.67894	1.42166	Alanine-tRNA ligase
Aco011400	0.615731	1.64951	2.67895	1.42167	Pentatricopeptide repeat-containing protein
Aco026678	3.88893	10.4184	2.67899	1.42169	Uricase
Aco028111	104.802	280.793	2.67926	1.42183	Remorin family protein
Aco016939	32.0301	85.822	2.67941	1.42192	Phototropic-responsive NPH3 family protein
Aco004789	1.35404	3.62808	2.67946	1.42194	Protein kinase superfamily protein
Aco002522	2.23239	5.98354	2.68032	1.42241	3-5 exonuclease
Aco007195	4.93106	13.2188	2.68072	1.42262	Histone superfamily protein
Aco019893	1.4511	3.8901	2.68079	1.42266	Protein kinase superfamily protein
Aco011311	0.950555	2.54922	2.68182	1.42321	Pentatricopeptide repeat PPR superfamily protein
Aco020049	2.86219	7.67635	2.68199	1.4233	3-ketoacyl-CoA synthase 1
Aco009598	0.760332	2.03925	2.68205	1.42334	myb domain protein 88
Aco012513	2.3526	6.31014	2.68219	1.42341	Alpha-ketoglutarate-dependent dioxygenase AlkB
Aco002077	20.6568	55.4103	2.68242	1.42353	hypothetical protein
Aco004977	0.78061	2.09445	2.68309	1.4239	ERD early-responsive to dehydration stress family protein
Aco000811	16.4037	44.0156	2.68327	1.42399	Protein of unknown function DUF1664
Aco007778	93.7837	251.649	2.68329	1.424	1,4-alpha-glucan-branching enzyme
Aco007409	1.06436	2.85601	2.68331	1.42402	Protein kinase superfamily protein
Aco016226	1.8997	5.0989	2.68406	1.42442	Ubiquitin thioesterase otubain-like protein
Aco009388	1.72583	4.63288	2.68443	1.42462	hypothetical protein
Aco012469	24.9436	66.9699	2.68486	1.42485	Chaperone protein ClpB
Aco013564	3.73783	10.0365	2.68511	1.42498	hypothetical protein
Aco029033	3.73352	10.0257	2.68532	1.42509	LA RNA-binding protein
Aco000942	0.583843	1.56791	2.68551	1.4252	caffeoyl-CoA 3-O-methyltransferase
Aco021781	0.761763	2.04595	2.68581	1.42536	Membrane insertion protein, OxaA/YidC with tetratricopeptide repeat domain
Aco010617	1.61211	4.3299	2.68586	1.42538	Dihydroxy-acid dehydratase
Aco009769	8.47563	22.7649	2.68593	1.42542	26S protease regulatory subunit-like protein
Aco005967	0.82315	2.21167	2.68683	1.42591	protein kinase family protein
Aco023620	3.29519	8.85487	2.68722	1.42611	ARM repeat superfamily protein
Aco009295	12.53	33.6716	2.68728	1.42615	ABC transporter, ATP-binding protein
Aco008135	8.17856	21.9845	2.68806	1.42657	26S proteasome non-ATPase regulatory subunit
Aco019959	3.21017	8.62921	2.68808	1.42658	30S ribosomal protein S5
Aco002504	3.41025	9.16959	2.68883	1.42698	Heavy metal transport/detoxification superfamily protein
Aco016401	5.20736	14.0018	2.68884	1.42698	Transcription factor RADIALIS
Aco028977	2.31252	6.22072	2.69002	1.42762	Bromodomain adjacent to zinc finger domain protein 1A
Aco011769	0.617174	1.66049	2.69047	1.42786	UDP-Glycosyltransferase superfamily protein
Aco009720	1.10583	2.97586	2.69106	1.42817	ATP-dependent RNA helicase
Aco010205	9.63555	25.93	2.69108	1.42818	pumilio 4
Aco006495	33.2755	89.5722	2.69183	1.42859	Rad23 UV excision repair protein family
Aco009558	1.15829	3.11826	2.69212	1.42874	2-dehydro-3-deoxyphosphoheptonate aldolase 3-deoxy-d-arabino-heptulosonate 7-phosphate synthase
Aco017072	2.87716	7.75524	2.69545	1.43052	Alkaline alpha-galactosidase alkaline alpha-galactosidase seed imbibition protein
Aco030484	0.637196	1.7176	2.69555	1.43058	hypothetical protein
Aco011768	2.27424	6.1314	2.69602	1.43083	Coiled-coil domain-containing protein
Aco025098	6.21453	16.7617	2.69719	1.43146	Chalcone-flavanone isomerase family protein
Aco000566	6.9266	18.6856	2.69766	1.43171	Class E vacuolar protein-sorting machinery protein HSE1
Aco018686	1.95502	5.27507	2.69822	1.43201	Phosphatase ptc7-like protein
Aco015392	0.688546	1.85809	2.69857	1.4322	Vesicular glutamate transporter
Aco016438	10.6838	28.8336	2.69882	1.43233	P-loop containing nucleoside triphosphate hydrolases superfamily protein
Aco000106	1.89006	5.10323	2.70003	1.43298	Leucine-rich repeat-containing protein
Aco030459	1.36753	3.69322	2.70065	1.43331	hypothetical protein
Aco007065	4.11941	11.1262	2.70093	1.43346	UDP-glucose pyrophosphorylase 3
Aco006779	4.05242	10.9517	2.70251	1.4343	Double-stranded RNA-binding protein
Aco010749	7.02002	18.9797	2.70365	1.43491	Protein SGT1-like protein
Aco023139	163.358	441.735	2.7041	1.43515	Glucose-1-phosphate adenylyltransferase family protein
Aco008336	1.31689	3.56132	2.70433	1.43527	Ribosomal RNA large subunit methyltransferase I
Aco026591	3.67606	9.94186	2.70449	1.43535	zinc finger protein-related
Aco005188	3.0546	8.26172	2.70468	1.43546	exoribonuclease 4
Aco004874	4.18395	11.3201	2.7056	1.43595	chorismate mutase 1
Aco008321	5.2617	14.238	2.70596	1.43614	squamosa promoter binding protein-like 2
Aco015561	0.532782	1.44192	2.70641	1.43638	RanBP1 domain containing protein, expressed
Aco014810	8.60792	23.298	2.70657	1.43647	isopropylmalate dehydrogenase 2
Aco002157	3.25599	8.8136	2.70688	1.43663	Prefoldin subunit
Aco014350	2.22398	6.023	2.70821	1.43734	Mitochondrial substrate carrier family protein
Aco019349	5.5529	15.0386	2.70824	1.43735	Transducin/WD40 repeat-like superfamily protein
Aco007743	3.80618	10.313	2.70955	1.43805	S-adenosyl-L-methionine-dependent methyltransferases superfamily protein
Aco011346	7.21972	19.5636	2.70975	1.43816	2-C-methyl-D-erythritol 4-phosphate cytidylyltransferase
Aco000441	2.14686	5.81873	2.71034	1.43847	hypothetical protein
Aco003939	3.06824	8.31606	2.71036	1.43849	hypothetical protein
Aco004897	6.85684	18.588	2.71086	1.43875	Tetratricopeptide repeat TPR-like superfamily protein
Aco006740	3.14636	8.53013	2.71111	1.43888	alpha/beta-Hydrolases superfamily protein
Aco005944	4.21311	11.4244	2.71163	1.43916	ATP-dependent zinc metalloprotease FtsH
Aco004902	3.17033	8.59677	2.71163	1.43916	Prolyl 4-hydroxylase subunit alpha-1
Aco030898	3.0359	8.23292	2.71186	1.43928	hypothetical protein
Aco007887	4.99056	13.5344	2.712	1.43936	Protein kinase superfamily protein
Aco030423	2.0535	5.57241	2.71361	1.44021	Protein TrpH
Aco013720	3.35796	9.11259	2.71373	1.44028	Zinc finger matrin-type protein
Aco001503	7.01429	19.0353	2.71379	1.44031	ABC transporter G family member
Aco003223	11.1668	30.3199	2.71517	1.44104	Chlorophyllide a oxygenase
Aco007782	16.3389	44.3693	2.71557	1.44126	Plant neutral invertase family protein
Aco000319	1.51314	4.1103	2.7164	1.4417	2-oxoglutarate 2OG and FeII-dependent oxygenase superfamily protein
Aco027060	3.68871	10.0201	2.71643	1.44171	hypothetical protein
Aco029437	1.02244	2.77772	2.71674	1.44188	uncharacterized protein
Aco019907	11.6088	31.5383	2.71675	1.44188	Calcium-dependent lipid-binding CaLB domain family protein
Aco005689	2.17573	5.91129	2.71692	1.44197	Leucine-rich receptor-like protein kinase family protein
Aco010344	0.822675	2.23622	2.71823	1.44267	Pentatricopeptide repeat-containing protein
Aco001666	0.922315	2.50735	2.71854	1.44283	Dolichyl pyrophosphate Glc1Man9GlcNAc2 alpha-1,3-glucosyltransferase
Aco010407	2.23508	6.07618	2.71855	1.44284	5'-AMP-activated protein kinase beta-2 subunit protein
Aco002403	6.65288	18.0906	2.71922	1.44319	Superoxide dismutase Cu-Zn
Aco007137	1.23604	3.36248	2.72036	1.4438	RNA-binding KH domain-containing protein
Aco018303	5.06232	13.7723	2.72056	1.4439	protein Transferase-like protein
Aco000121	4.51838	12.2941	2.72091	1.44409	hypothetical protein
Aco015256	2.21318	6.02206	2.721	1.44414	17 kDa class II heat shock protein
Aco015903	8.68687	23.6379	2.72111	1.4442	Adenylyl cyclase-associated protein
Aco022538	0.829355	2.2573	2.72176	1.44454	Twinkle-like protein
Aco005200	8.89128	24.2064	2.72249	1.44493	Signal recognition particle 54 kDa protein
Aco011753	10.5285	28.6644	2.72254	1.44496	INVOLVED IN: biological_process unknown
Aco014769	1.13722	3.09627	2.72267	1.44502	Eukaryotic aspartyl protease family protein
Aco011305	2.09523	5.70489	2.7228	1.44509	Ras-related protein Rab-18-B
Aco012483	2.6048	7.09266	2.72292	1.44516	nitrate reductase 1
Aco006906	35.0669	95.4977	2.7233	1.44535	3-ketoacyl-CoA thiolase
Aco017757	12.8311	34.9442	2.7234	1.44541	Chorismate synthase
Aco020925	1.87625	5.11023	2.72364	1.44553	Choline/ethanolamine kinase
Aco013232	4.17867	11.383	2.72408	1.44577	RNA polymerase II-associated factor-like protein
Aco004164	0.907213	2.47149	2.72426	1.44587	O-fucosyltransferase family protein
Aco016094	1.32988	3.62355	2.72471	1.4461	hypothetical protein
Aco008821	4.0726	11.0972	2.72484	1.44617	early light induced protein
Aco005384	7.59401	20.7016	2.72604	1.44681	peptide deformylase 1B
Aco013659	4.80354	13.0963	2.72638	1.44699	S-adenosylmethionine synthase 2
Aco010702	9.56376	26.0782	2.72677	1.4472	Translation elongation factor EF1B/ribosomal protein S6 family protein
Aco015321	0.887671	2.42131	2.72772	1.44769	Aminotransferase-like, plant mobile domain family protein
Aco025432	2.73941	7.47312	2.728	1.44784	Retrotransposon protein, Ty3-gypsy subclass
Aco000959	2.73435	7.45962	2.72812	1.44791	hypothetical protein
Aco016119	5.86756	16.0095	2.72847	1.44809	Sentrin-specific protease
Aco005216	4.14997	11.3234	2.72856	1.44814	Plant protein of unknown function DUF828 with plant pleckstrin homology-like region
Aco027652	4.63734	12.6539	2.72869	1.44821	Protein LOW PSII ACCUMULATION
Aco002426	5.48728	14.9743	2.7289	1.44832	Zinc finger CCCH domain-containing protein
Aco004003	6.18517	16.8806	2.72921	1.44848	Vacuolar cation/proton exchanger
Aco008424	13.6581	37.28	2.72952	1.44865	40S ribosomal protein S12
Aco014061	5.98721	16.3445	2.72991	1.44885	gibberellin 20 oxidase 2
Aco012272	13.7555	37.5531	2.73005	1.44893	Mo25 family protein
Aco013317	56.5936	154.508	2.73013	1.44897	Serine hydroxymethyltransferase 2
Aco016128	6.01143	16.4129	2.73029	1.44905	40S ribosomal protein S8
Aco013645	3.40161	9.28908	2.73079	1.44932	GBP21 GeBP type transcription factor
Aco020183	2.92146	7.97936	2.73129	1.44958	Polynucleotide 5'-hydroxyl-kinase grc3
Aco011738	95.9752	262.245	2.73243	1.45018	Bifunctional inhibitor/lipid-transfer protein/seed storage 2S albumin superfamily protein
Aco007941	5.25415	14.3601	2.7331	1.45054	Thylakoid lumenal 19 kDa protein
Aco018628	35.4299	96.8479	2.73351	1.45075	ATP-dependent Clp protease proteolytic subunit
Aco023287	2.64582	7.23475	2.7344	1.45123	Dedicator of cytokinesis protein
Aco005687	1.72645	4.72702	2.738	1.45312	hypothetical protein
Aco015798	2.26544	6.2028	2.73801	1.45313	DNA-directed RNA polymerase III subunit RPC8
Aco024469	3.47349	9.51082	2.73812	1.45319	basic helix-loop-helix bHLH DNA-binding superfamily protein
Aco016853	2.76356	7.56851	2.73868	1.45348	DA1-related protein 2
Aco025118	4.84817	13.2817	2.73953	1.45393	ARM repeat superfamily protein
Aco006068	6.79956	18.6383	2.7411	1.45476	Pyruvate kinase 2.40
Aco004923	3.34257	9.16344	2.74143	1.45493	Protein dml1
Aco007472	1.38082	3.78563	2.74157	1.455	Bifunctional inhibitor/lipid-transfer protein/seed storage 2S albumin superfamily protein
Aco004194	10.948	30.0155	2.74164	1.45504	GTPase Obg
Aco004158	0.584059	1.60137	2.7418	1.45512	Pentatricopeptide repeat-containing protein
Aco001072	14.5841	40.0107	2.74344	1.45599	ATP-dependent Clp protease adapter protein ClpS
Aco027966	3.57003	9.7942	2.74345	1.45599	basic helix-loop-helix bHLH DNA-binding superfamily protein
Aco007940	5.25713	14.4256	2.744	1.45628	ATP-dependent zinc metalloprotease FtsH
Aco006811	12.4491	34.1753	2.7452	1.45691	Uroporphyrinogen decarboxylase
Aco010613	2.62948	7.22095	2.74616	1.45741	PolyA RNA polymerase protein
Aco018009	10.5265	28.9102	2.74641	1.45755	Late embryogenesis abundant protein
Aco001929	0.992559	2.72616	2.7466	1.45765	S-adenosyl-L-methionine-dependent methyltransferases superfamily protein
Aco007508	1.35669	3.72648	2.74674	1.45772	BTB/POZ domain-containing protein
Aco001387	0.610638	1.67757	2.74725	1.45799	Protein kinase superfamily protein
Aco005832	1.11068	3.05299	2.74875	1.45877	transducin family protein / WD-40 repeat family protein
Aco003341	1.75378	4.82185	2.74941	1.45912	tRNA pseudouridine synthase A
Aco000195	1.61804	4.44967	2.75005	1.45946	Mitochondrial transcription termination factor family protein
Aco019633	4.20956	11.5814	2.75121	1.46007	Coatomer, alpha subunit
Aco000226	1.65703	4.55885	2.75121	1.46007	DNA replication helicase
Aco007349	6.82671	18.7937	2.75297	1.46099	beta glucosidase 16
Aco023487	10.0245	27.5971	2.75297	1.46099	monodehydroascorbate reductase 1
Aco013495	8.62249	23.7379	2.75303	1.46102	Tetratricopeptide repeat TPR-like superfamily protein
Aco019945	2.10804	5.80354	2.75305	1.46103	Zinc finger protein
Aco014136	5.72267	15.7552	2.75311	1.46106	hypothetical protein
Aco021410	4.25774	11.7226	2.75325	1.46113	SIGNAL PEPTIDE PEPTIDASE-LIKE 3
Aco006111	7.0298	19.3575	2.75364	1.46134	Adaptin ear-binding coat-associated protein
Aco013434	1.27558	3.5134	2.75436	1.46172	Outer arm dynein light chain 1 protein
Aco011466	3.6525	10.0605	2.75441	1.46174	Helicase
Aco006308	1.30045	3.58244	2.75477	1.46193	response regulator 9
Aco009225	9.12848	25.1529	2.75543	1.46228	uncharacterized protein
Aco016697	4.02745	11.103	2.75684	1.46301	Protein SUPPRESSOR OF GENE SILENCING
Aco016055	6.22761	17.1696	2.75701	1.46311	U6 snRNA-associated Sm-like protein LSm6
Aco000900	1.15783	3.1927	2.75748	1.46335	18S pre-ribosomal assembly protein gar2-related
Aco012508	8.47709	23.3796	2.75798	1.46361	Ca-2+ dependent nuclease
Aco006986	4.99277	13.7747	2.75893	1.46411	Glycogen synthase
Aco031385	1.09711	3.02837	2.76032	1.46483	hypothetical protein
Aco013944	4.17862	11.5393	2.76151	1.46546	hypothetical protein
Aco018803	1.09888	3.03549	2.76234	1.46589	Oxidoreductase, aldo/keto reductase family protein, expressed
Aco026856	1.15304	3.18534	2.76256	1.46601	Protein disulfide isomerase-like 2-2
Aco003334	14.0905	38.9482	2.76415	1.46683	T-complex protein 11
Aco014966	3.67741	10.1656	2.76435	1.46694	FAD/NADP-binding oxidoreductase family protein
Aco001740	6.85038	18.9384	2.76458	1.46706	60S ribosomal protein L23A
Aco015983	1.30903	3.61942	2.76497	1.46726	DNA topoisomerase 2 5.99
Aco008989	2.13866	5.9149	2.76571	1.46765	TRICHOME BIREFRINGENCE-LIKE 13
Aco016692	14.9295	41.3425	2.76918	1.46946	2,3-bisphosphoglycerate-dependent phosphoglycerate mutase
Aco018551	1.28698	3.56403	2.76929	1.46952	hypothetical protein
Aco009548	4.32612	11.9817	2.76962	1.46969	WD repeat-containing protein
Aco028784	1.84708	5.1179	2.77081	1.47031	IQ-domain 2
Aco005084	2.3951	6.6364	2.77083	1.47032	Phototropic-responsive NPH3 family protein
Aco006349	384.521	1065.95	2.77215	1.47101	sucrose synthase 3
Aco005397	5.9626	16.5384	2.77368	1.4718	cinnamoyl coa reductase
Aco013685	6.48174	17.9785	2.77371	1.47182	beta glucosidase 17
Aco000901	15.1557	42.0416	2.77398	1.47196	hypothetical protein
Aco018633	1.48699	4.12726	2.77559	1.47279	Polycomb group protein EMBRYONIC FLOWER
Aco004540	4.14966	11.5195	2.77601	1.47302	Molybdenum cofactor biosynthesis protein B
Aco006033	6.83487	18.9756	2.7763	1.47316	gamma-glutamyl hydrolase 2
Aco005678	9.74797	27.0746	2.77746	1.47376	sulfate transporter
Aco006199	12.0647	33.5143	2.77787	1.47398	Glucose-1-phosphate adenylyltransferase family protein
Aco009321	2.16015	6.00124	2.77816	1.47413	RING/U-box superfamily protein
Aco016190	4.3273	12.0237	2.77857	1.47434	hypothetical protein
Aco005421	5.67404	15.7723	2.77973	1.47495	Single-stranded DNA-binding protein
Aco015771	1.20926	3.36147	2.77977	1.47497	SUMO-conjugating enzyme UBC9-A
Aco010169	18.891	52.5185	2.78008	1.47513	GDT1-like protein
Aco003973	2.16398	6.01652	2.78031	1.47525	Protein kinase superfamily protein
Aco011943	0.658735	1.83287	2.78241	1.47634	Transport and Golgi organization protein-like protein
Aco000602	18.2178	50.6913	2.78251	1.47639	Dihydroorotase
Aco028285	10.9511	30.4725	2.7826	1.47643	hypothetical protein
Aco028033	2.71012	7.54425	2.78374	1.47702	hypothetical protein
Aco005557	2.61406	7.27805	2.7842	1.47726	Proteasome-activating nucleotidase
Aco001991	3.88403	10.8171	2.78503	1.47769	Pre-rRNA-processing protein TSR1-like protein
Aco011702	0.997815	2.77951	2.78559	1.47798	phosphatidylserine decarboxylase 1
Aco005463	6.92364	19.2888	2.78594	1.47816	hypothetical protein
Aco003134	3.62551	10.1013	2.78617	1.47828	lipid-binding serum glycoprotein family protein
Aco021498	2.03791	5.67872	2.78654	1.47848	Charged multivesicular body protein
Aco004636	3.91536	10.9114	2.78682	1.47862	hypothetical protein
Aco004186	12.7219	35.4568	2.78707	1.47875	Glucose-repressible alcohol dehydrogenase transcriptional effector
Aco009410	24.8969	69.4221	2.78838	1.47943	NADH dehydrogenase
Aco015584	1.82366	5.08716	2.78954	1.48003	Pyridoxine/pyridoxamine 5'-phosphate oxidase
Aco007626	18.4495	51.4731	2.78995	1.48024	Glutamyl-tRNA reductase family protein
Aco019197	6.20843	17.322	2.79007	1.4803	ATPase family gene 2 protein
Aco013417	7.80807	21.788	2.79044	1.48049	Protein kinase superfamily protein
Aco014186	19.5305	54.504	2.79071	1.48063	Mitochondrial import inner membrane translocase subunit Tim9
Aco006659	23.9011	66.7071	2.79096	1.48076	TCP family transcription factor
Aco008651	0.954824	2.6649	2.79098	1.48077	TRAM, LAG1 and CLN8 TLC lipid-sensing domain containing protein
Aco012329	13.0816	36.528	2.79232	1.48146	NADH dehydrogenase ubiquinone iron-sulfur protein
Aco020081	4.72763	13.2084	2.79387	1.48226	50S ribosomal protein L7/L12
Aco015628	1.46403	4.09058	2.79405	1.48236	ubiquitin protein ligase 5
Aco013540	3.78246	10.5687	2.79413	1.4824	Exocyst complex component
Aco008245	44.2798	123.732	2.79431	1.48249	hypothetical protein
Aco014713	9.78637	27.358	2.79552	1.48312	ABC transporter-like protein
Aco025304	1.56202	4.36835	2.79659	1.48367	Succinyl-CoA ligase ADP-forming subunit beta
Aco002054	2.80626	7.84933	2.79708	1.48392	TraB family protein
Aco000581	3.69658	10.3399	2.79715	1.48396	Bis5'-adenosyl-triphosphatase
Aco000090	2.07474	5.8048	2.79784	1.48431	Activating signal cointegrator 1 complex subunit
Aco016686	12.3278	34.5012	2.79865	1.48473	MORN Membrane Occupation and Recognition Nexus repeat-containing protein
Aco014310	9.11348	25.5154	2.79974	1.4853	SOUL heme-binding family protein
Aco000462	5.99771	16.7933	2.79995	1.4854	NADH pyrophosphatase
Aco030801	5.38223	15.0704	2.80003	1.48544	ubiquitin-protein ligase 1
Aco020469	4.9318	13.816	2.80141	1.48615	Protein transport protein Sec24-like protein
Aco006721	1.52184	4.26379	2.80173	1.48632	2-oxoglutarate 2OG and FeII-dependent oxygenase superfamily protein
Aco008836	1.20135	3.36634	2.80212	1.48652	Alcohol dehydrogenase
Aco007480	1.01006	2.83158	2.80339	1.48717	Solute carrier family 22 member
Aco007219	4.54726	12.7485	2.80355	1.48726	Peptidyl-prolyl cis-trans isomerase H
Aco004635	1.51243	4.24055	2.8038	1.48738	hydroxyproline-rich glycoprotein family protein
Aco005852	10.1036	28.3302	2.80398	1.48747	Protein EARLY FLOWERING
Aco002163	4.07875	11.4381	2.80431	1.48765	Tesmin/TSO1-like CXC domain-containing protein
Aco003888	1.76358	4.94821	2.80578	1.4884	Cytosine permease
Aco005330	12.1692	34.1534	2.80656	1.4888	60S ribosomal protein L18A-1
Aco014880	8.39926	23.5769	2.80702	1.48904	basic helix-loop-helix bHLH DNA-binding superfamily protein
Aco026652	1.17842	3.30791	2.80707	1.48906	Prolyl 4-hydroxylase subunit alpha-3
Aco009662	1.41244	3.96488	2.80711	1.48909	WRKY DNA-binding protein 39
Aco026998	3.07792	8.64101	2.80742	1.48925	Pentatricopeptide repeat PPR-like superfamily protein
Aco007425	1.20536	3.38426	2.80767	1.48937	exportin 1A
Aco014241	4.98647	14.0017	2.80793	1.48951	Pentatricopeptide repeat-containing protein
Aco002774	2.84443	7.9872	2.80801	1.48955	40S ribosomal protein S6
Aco013253	3.37278	9.47083	2.80802	1.48955	Glycerol-3-phosphate transporter
Aco015178	3.87541	10.8826	2.80812	1.4896	polyA polymerase
Aco008184	5.85455	16.4445	2.80884	1.48997	Chaperone protein DnaJ
Aco022841	1.16408	3.27108	2.81001	1.49058	beta glucosidase 46
Aco004543	1.86381	5.23805	2.8104	1.49077	RNA-binding protein 1
Aco023358	0.881342	2.47821	2.81186	1.49152	Mediator of RNA polymerase II transcription subunit 7a
Aco006873	23.3534	65.6743	2.81219	1.49169	Bet1-like SNARE 1-1
Aco001324	0.647173	1.82021	2.81256	1.49188	hypothetical protein
Aco001780	5.18502	14.5866	2.81321	1.49222	Calcium-dependent phosphotriesterase superfamily protein
Aco005766	6.16666	17.3493	2.81341	1.49232	Protein kinase superfamily protein
Aco019691	27.6854	77.8909	2.81343	1.49233	Protein GrpE
Aco031678	17.787	50.0454	2.81359	1.49241	subtilisin-like serine protease 2
Aco022234	0.829193	2.33442	2.8153	1.49329	Spo11/DNA topoisomerase VI, subunit A protein
Aco017467	1.31127	3.6928	2.81621	1.49376	Aminoacyl-tRNA synthetase
Aco017161	24.2456	68.2818	2.81626	1.49378	F-box family protein
Aco023513	4.96462	13.9821	2.81635	1.49383	Pentatricopeptide repeat PPR superfamily protein
Aco002797	4.4723	12.5967	2.81661	1.49396	methyl-CPG-binding domain 8
Aco017669	0.611441	1.72223	2.81668	1.494	Nucleoside diphosphate-linked moiety X motif
Aco001963	99.4671	280.213	2.81715	1.49423	dehydration-induced protein ERD15
Aco007896	2.91409	8.21278	2.8183	1.49482	Protein disulfide isomerase-like 5-2
Aco006029	3.79508	10.6964	2.81849	1.49492	WD repeat-containing protein-like protein
Aco005591	12.5232	35.3126	2.81977	1.49558	Ubiquitin domain-containing protein
Aco007354	0.672101	1.89539	2.8201	1.49575	Pentatricopeptide repeat-containing protein
Aco004445	3.1215	8.80318	2.82018	1.49579	Translation initiation factor eIF-2B subunit gamma
Aco013273	1.48595	4.19196	2.82107	1.49624	caffeoyl-CoA 3-O-methyltransferase
Aco005988	2.61935	7.39022	2.8214	1.49641	Tryptophan-tRNA ligase
Aco015281	4.043	11.4072	2.82146	1.49644	Potassium transporter family protein
Aco015292	3.57434	10.0944	2.82414	1.49781	serine/threonine protein kinase 3
Aco005186	1.08924	3.07715	2.82504	1.49827	Leucine-rich repeat receptor-like protein kinase family protein
Aco029414	0.56092	1.58499	2.82571	1.49861	hypothetical protein
Aco015298	8.64614	24.4331	2.82589	1.49871	Indole-3-glycerol phosphate synthase
Aco012576	10.4457	29.5208	2.82612	1.49882	hypothetical protein
Aco023789	1.80385	5.09815	2.82626	1.49889	Vacuole membrane protein
Aco002062	0.872066	2.46521	2.82686	1.4992	Modifier of rudimentary Modr protein
Aco023553	2.24949	6.3596	2.82713	1.49934	5'-nucleotidase SurE
Aco023274	2.53498	7.16901	2.82804	1.4998	Leucine-rich receptor-like protein kinase family protein
Aco018127	23.0356	65.157	2.82854	1.50006	Protein CURVATURE THYLAKOID 1C
Aco014702	2.38672	6.75134	2.82871	1.50015	myb domain protein 30
Aco005731	10.6054	30.0095	2.82964	1.50062	Protein phosphatase 2C family protein
Aco001924	1.81253	5.12978	2.83018	1.50089	Protein kinase superfamily protein
Aco017816	5.02895	14.233	2.83021	1.50091	RING finger protein
Aco010163	1.14068	3.22864	2.83046	1.50104	Multidrug resistance protein ABC transporter family
Aco007353	18.6456	52.7796	2.83067	1.50115	hypothetical protein
Aco011316	2.36603	6.6989	2.83129	1.50146	Cytochrome P450 superfamily protein
Aco010919	1.46597	4.15074	2.8314	1.50152	AP2-like ethylene-responsive transcription factor
Aco012026	4.90236	13.8815	2.83159	1.50161	Acyl-CoA thioesterase family protein
Aco018909	1.8709	5.29776	2.83166	1.50165	O-fucosyltransferase family protein
Aco008534	1.72668	4.88978	2.8319	1.50177	Zinc finger protein ZPR1-like protein
Aco015087	8.12565	23.0136	2.83222	1.50193	Regulation of nuclear pre-mRNA domain-containing protein 1B
Aco009972	1.36406	3.86479	2.83329	1.50248	hypothetical protein
Aco013722	2.16127	6.1247	2.83385	1.50276	3'-5' exonuclease domain-containing protein / K homology domain-containing protein / KH domain-containing protein
Aco017368	1.13231	3.20954	2.83451	1.5031	ROP-interactive CRIB motif-containing protein 4
Aco007473	3.11877	8.84052	2.83462	1.50316	Molybdenum cofactor sulfurase family protein
Aco007343	1.56185	4.42961	2.83614	1.50393	evolutionarily conserved C-terminal region 7
Aco000363	1.97392	5.60001	2.837	1.50437	membrane-associated progesterone binding protein 4
Aco008958	10.3509	29.3666	2.8371	1.50442	cryptochrome 2
Aco027533	1.29771	3.68298	2.83807	1.50491	Eukaryotic aspartyl protease family protein
Aco005342	10.5843	30.0454	2.83869	1.50522	Transcription factor bHLH144
Aco004036	1.86669	5.29933	2.8389	1.50533	WD repeat-containing protein
Aco000132	1.90207	5.40093	2.8395	1.50564	F-box/LRR-repeat protein
Aco009456	0.890814	2.53069	2.84088	1.50634	ARM repeat superfamily protein
Aco020533	17.918	50.9099	2.84128	1.50654	Cyclase family protein
Aco002591	1.54921	4.40302	2.84211	1.50696	O-fucosyltransferase family protein
Aco012441	11.2022	31.847	2.84292	1.50737	Acidic leucine-rich nuclear phosphoprotein 32-related protein
Aco007996	2.50204	7.11379	2.8432	1.50752	12-oxophytodienoate reductase 2
Aco025611	3.06129	8.70526	2.84366	1.50775	hypothetical protein
[truncated: 3,360 more rows]

## Sheet: Down-RegulatedGenes
Supplimentary Table S2.2 Down-regulated Differential Expressed Genes of AcWRKY31-OE and WT Pineapple plants
gene name	FPKM Value		Divided (*)	Log2 Fold Change	putative function
	WT	AcWRKY31-OE
Aco024835	58.8018	0.723812	0.0123094	-6.3441	ORF67g
Aco014000	351.706	8.25936	0.0234837	-5.4122	Bromelain inhibitor
Aco015534	89.4133	2.88151	0.0322268	-4.95559	arginine decarboxylase 1
Aco002647	71.5674	3.35528	0.0468827	-4.4148	nitrate reductase 1
Aco025651	43.7982	2.16115	0.0493434	-4.341	NADH-ubiquinone oxidoreductase chain 5 1
Aco002113	34.7787	1.95757	0.0562866	-4.15106	hypothetical protein
Aco020226	154.647	8.71798	0.0563733	-4.14884	ATP synthase subunit beta
Aco002112	109.971	6.68744	0.0608109	-4.03953	copper transporter 1
Aco003844	35.2488	2.16586	0.0614448	-4.02457	Protein of unknown function DUF179
Aco013938	205.74	15.4971	0.075324	-3.73075	Protein kinase superfamily protein
Aco011698	10.994	0.99118	0.0901568	-3.47142	CONSTANS-like 4
Aco016267	5.62089	0.543074	0.0966171	-3.37158	Vacuolar iron transporter-like protein
Aco011717	5.18964	0.556985	0.107326	-3.21992	expansin B2
Aco019151	6.63236	0.739649	0.111521	-3.16461	NADH-ubiquinone oxidoreductase chain 5 1
Aco020241	5.36753	0.60366	0.112465	-3.15245	uncharacterized protein
Aco015218	10.7072	1.2289	0.114773	-3.12314	hypothetical protein
Aco006285	48.6075	5.84829	0.120317	-3.05509	EID1-like F-box protein
Aco004966	92.4945	11.7008	0.126503	-2.98276	glycine-rich protein
Aco004229	21.2946	2.70248	0.126909	-2.97813	hypothetical protein
Aco009204	34.6685	4.57862	0.132069	-2.92064	Homeodomain-like superfamily protein
Aco009790	10.5012	1.39207	0.132563	-2.91525	gibberellin 3-oxidase 1
Aco001885	3.77912	0.502015	0.132839	-2.91225	hypothetical protein
Aco002359	39.6557	5.60586	0.141363	-2.82252	Ankyrin-repeat protein NPR1-like protein
Aco030335	216.014	30.6761	0.14201	-2.81594	beta-amylase 3
Aco011715	301.007	42.8398	0.142322	-2.81277	expansin B2
Aco006366	10.1369	1.4542	0.143456	-2.80132	basic helix-loop-helix bHLH DNA-binding superfamily protein
Aco020225	457.985	66.9557	0.146196	-2.77402	G7I9Q9 ATP synthase subunit alpha
Aco010954	233.471	34.3528	0.14714	-2.76474	ACT domain repeat 6
Aco000472	19.5972	2.93969	0.150006	-2.73691	Pyridoxal biosynthesis lyase PdxS
Aco026915	18.9227	2.84817	0.150516	-2.73201	uncharacterized protein
Aco015474	149.021	22.4905	0.150922	-2.72812	zinc-finger protein 2
Aco022607	16.3711	2.48161	0.151585	-2.7218	hypothetical protein
Aco020196	18.7095	2.89539	0.154755	-2.69194	uncharacterized protein
Aco012544	8.1905	1.27543	0.155721	-2.68297	expansin A8
Aco003606	38.1894	6.16395	0.161405	-2.63124	Copper amine oxidase family protein
Aco001621	1475.77	240.72	0.163114	-2.61604	CBL-interacting protein kinase 15
Aco006942	3.15578	0.514938	0.163173	-2.61553	Calcium-dependent lipid-binding CaLB domain family protein
Aco020209	3.55889	0.586278	0.164736	-2.60177	hypothetical protein
Aco017364	261.755	43.1473	0.164839	-2.60087	Ninja-family protein
Aco015432	36.967	6.1023	0.165074	-2.59882	Protein phosphatase 2C family protein
Aco029392	4.51535	0.746538	0.165333	-2.59655	LITAF-domain-containing protein
Aco025656	61.2519	10.1622	0.165908	-2.59155	NADH-ubiquinone oxidoreductase chain
Aco008650	25.4168	4.30393	0.169334	-2.56206	uncharacterized protein
Aco020224	49.004	8.48077	0.173063	-2.53063	Q6YSQ9 Cytochrome c oxidase subunit
Aco014908	37.3318	6.4883	0.173801	-2.52449	hypothetical protein
Aco010937	15.6153	2.72986	0.17482	-2.51606	hypothetical protein
Aco007718	15.8115	2.77993	0.175817	-2.50785	Aquaporin-like superfamily protein
Aco007813	61.5633	10.9192	0.177365	-2.4952	Pollen Ole e 1 allergen and extensin family protein
Aco006418	22.0629	3.94674	0.178886	-2.48289	hypothetical protein
Aco026165	7.11264	1.28515	0.180686	-2.46844	NADH-ubiquinone oxidoreductase chain
Aco009995	10.2295	1.84929	0.180779	-2.4677	Aquaporin-like superfamily protein
Aco005447	30.868	5.6713	0.183728	-2.44436	hypothetical protein
Aco005831	26.799	4.9395	0.184316	-2.43974	hypothetical protein
Aco022254	18.6287	3.49269	0.18749	-2.41512	hypothetical protein
Aco015454	10.1016	1.90289	0.188375	-2.40832	myb domain protein 97
Aco022608	23.4672	4.43207	0.188862	-2.40459	uncharacterized protein
Aco014727	5.93211	1.12288	0.189289	-2.40134	annexin 1
Aco027378	4.50318	0.856142	0.190119	-2.39502	uncharacterized protein
Aco001939	1013.73	194.691	0.192054	-2.38042	beta-amylase 3
Aco027374	3.57423	0.70439	0.197075	-2.34319	NADH-quinone oxidoreductase subunit D
Aco008250	2.73231	0.540713	0.197896	-2.33719	hypothetical protein
Aco012570	4.56822	0.908888	0.198959	-2.32946	Protein of unknown function DUF1191
Aco009756	146.201	29.4027	0.201112	-2.31393	Ran BP2/NZF zinc finger-like superfamily protein
Aco024832	110.389	22.6448	0.205137	-2.28534	ORF43n
Aco019161	2.69874	0.553882	0.205237	-2.28463	uncharacterized protein
Aco002969	5.1118	1.05007	0.205421	-2.28334	hypothetical protein
Aco021803	9.88655	2.08074	0.210461	-2.24837	Ribosomal protein S10
Aco015217	5.84713	1.23064	0.210469	-2.24832	hypothetical protein
Aco018948	3.2404	0.687031	0.21202	-2.23773	Serine/threonine protein phosphatase 2A 59 kDa regulatory subunit B' gamma isoform
Aco019064	24.9397	5.29164	0.212177	-2.23666	Calcium-dependent lipid-binding CaLB domain family protein
Aco027380	2.92906	0.621499	0.212184	-2.23661	hypothetical protein
Aco003293	32.0549	6.80829	0.212394	-2.23518	amino acid permease 3
Aco012361	49.0303	10.4331	0.212788	-2.23251	Protein of unknown function DUF1230
Aco016791	54.9752	11.7919	0.214495	-2.22099	Petunia mitochondrial nad1 NADH dehydrogenase subunit 1, exon d
Aco002475	33085.4	7097.35	0.214516	-2.22084	Late embryogenesis abundant protein Lea5
Aco025799	113.423	24.3565	0.21474	-2.21933	Zinc finger protein CONSTANS-like protein
Aco013762	91.2045	19.6749	0.215722	-2.21275	Mannose-binding lectin superfamily protein
Aco020197	23.0188	4.98246	0.216452	-2.20788	hypothetical protein
Aco027855	56.5313	12.3344	0.218187	-2.19636	G7I9Q9 ATP synthase subunit alpha
Aco030337	241.487	53.7662	0.222647	-2.16717	beta-amylase 3
Aco014301	35.3467	7.87341	0.222748	-2.16651	UDP-Glycosyltransferase superfamily protein
Aco026914	22.7313	5.06784	0.222946	-2.16524	hypothetical protein
Aco010017	4.36104	0.974789	0.223522	-2.16151	CBL-interacting protein kinase 20
Aco018544	32.3711	7.24579	0.223835	-2.15949	uncharacterized protein
Aco021391	37.9443	8.49352	0.223842	-2.15945	hypothetical protein
Aco022600	75.918	17.0195	0.224183	-2.15725	ORF74-like protein
Aco006514	9.73447	2.22675	0.228749	-2.12816	hypothetical protein
Aco018344	18.7296	4.32692	0.231021	-2.11391	Glutathione S-transferase family protein
Aco007987	80.1119	18.5162	0.23113	-2.11323	Protein of unknown function, DUF538
Aco030999	17.5795	4.06462	0.231214	-2.1127	Transmembrane protein
Aco005395	3.3953	0.78618	0.231549	-2.11061	hypothetical protein
Aco010909	221.143	51.2216	0.231622	-2.11016	Protein of unknown function DUF793
Aco022540	2.68202	0.622874	0.232241	-2.10631	hypothetical protein
Aco002224	7.16179	1.6656	0.232568	-2.10428	beta-1,4-N-acetylglucosaminyltransferase family protein
Aco018883	4.55443	1.06825	0.234551	-2.09203	hypothetical protein
Aco027856	145.025	34.0236	0.234605	-2.0917	Dehydration responsive protein
Aco011319	283.535	66.6846	0.23519	-2.0881	Protein of unknown function DUF793
Aco018410	18.4966	4.36343	0.235904	-2.08373	Plant invertase/pectin methylesterase inhibitor superfamily protein
Aco008487	42.351	10.1854	0.240499	-2.0559	Wound-responsive family protein
Aco020641	2.0733	0.500472	0.241389	-2.05057	Syntaxin-121
Aco000727	101.72	24.5777	0.241622	-2.04918	Calvin cycle protein CP12-3
Aco002698	19.7374	4.77611	0.241983	-2.04702	alpha-amylase-like
Aco020916	40.3011	9.81692	0.24359	-2.03747	P-loop containing nucleoside triphosphate hydrolases superfamily protein
Aco010711	86.448	21.2239	0.24551	-2.02615	UDP-Glycosyltransferase superfamily protein
Aco020521	17.7704	4.4016	0.247693	-2.01338	hypothetical protein
Aco025655	9.14112	2.27	0.248328	-2.00968	Orf101b
Aco025800	74.641	18.5524	0.248555	-2.00836	hypothetical protein
Aco016640	5.14698	1.28	0.24869	-2.00758	hypothetical protein
Aco009320	79.81	19.8616	0.248861	-2.00659	Aquaporin-like superfamily protein
Aco016830	104.741	26.4275	0.252314	-1.98671	response regulator 18
Aco026427	16.65	4.21549	0.253183	-1.98175	Cytochrome c oxidase subunit 1 1
Aco002733	4.28278	1.08507	0.253356	-1.98076	AT-hook DNA-binding family protein
Aco002678	2.35531	0.598213	0.253985	-1.97718	hypothetical protein
Aco016733	17.0338	4.33014	0.254209	-1.97591	Protein of unknown function DUF3049
Aco019128	1008.47	257.606	0.255443	-1.96892	Mitochondrial protein
Aco000711	21.1079	5.41836	0.256698	-1.96186	Syntaxin-121
Aco016541	2.82347	0.725345	0.256899	-1.96073	high affinity nitrate transporter 2
Aco012475	2.71986	0.700496	0.257549	-1.95708	asparagine synthetase 3
Aco025652	5.8101	1.49661	0.257587	-1.95687	50S ribosomal protein L16
Aco018873	16.1645	4.17212	0.258104	-1.95397	Gamma-glutamylaminecyclotransferase B
Aco025853	2.99587	0.775952	0.259007	-1.94894	cellulose synthase like E1
Aco027399	2.97558	0.771081	0.259136	-1.94822	hypothetical protein
Aco021047	9.77968	2.54119	0.259844	-1.94428	hypothetical protein
Aco012584	130.012	33.852	0.260377	-1.94133	Protein of unknown function DUF567
Aco009990	5.3143	1.4	0.26344	-1.92445	Heat stress transcription factor A-1 like protein
Aco013270	23.1538	6.11308	0.26402	-1.92128	Calmodulin-binding protein-like protein
Aco014143	5.3911	1.42664	0.264629	-1.91796	Protein NRT1/ PTR FAMILY 5
Aco014264	195.666	51.8081	0.264778	-1.91714	hypothetical protein
Aco001937	1708.94	453.534	0.265389	-1.91382	beta-amylase 3
Aco004094	10.9734	2.91526	0.265666	-1.91231	WD repeat-containing protein
Aco011061	10.7699	2.86707	0.266213	-1.90935	asparagine synthetase 3
Aco010564	1.99237	0.531908	0.266972	-1.90524	Transducin/WD40 repeat-like superfamily protein
Aco011762	46.0096	12.3455	0.268324	-1.89795	hypothetical protein
Aco000080	29.1442	7.84059	0.269028	-1.89417	Major facilitator superfamily protein
Aco006050	1710.89	461.538	0.269764	-1.89023	BURP domain-containing protein
Aco022599	5.23627	1.41434	0.270104	-1.88841	NADH-ubiquinone oxidoreductase chain
Aco014602	460.798	124.986	0.271239	-1.88236	Tetratricopeptide repeat TPR-like superfamily protein
Aco019156	2.87209	0.779492	0.271402	-1.8815	ATP synthase subunit
Aco015442	30.0923	8.1718	0.271558	-1.88067	glycerol-3-phosphate acyltransferase 5
Aco022597	5.313	1.44426	0.271835	-1.87919	uncharacterized protein
Aco002661	17.5788	4.78486	0.272195	-1.87729	Eukaryotic aspartyl protease family protein
Aco005023	7.25431	1.9748	0.272224	-1.87713	LOB domain-containing protein 4
Aco009514	13.2068	3.60984	0.273332	-1.87127	ABA-responsive LEA-like protein
Aco000691	1.884	0.515471	0.273605	-1.86983	hypothetical protein
Aco001240	216.357	59.2765	0.273976	-1.86788	general regulatory factor 2
Aco021923	2.14224	0.589084	0.274984	-1.86258	Cytochrome P450 superfamily protein
Aco022626	27.0016	7.44312	0.275655	-1.85906	NADH-ubiquinone oxidoreductase chain
Aco011939	66.3942	18.3051	0.275703	-1.85882	Proton-coupled amino acid transporter
Aco006899	27.2419	7.521	0.276082	-1.85683	Ribosomal L18p/L5e family protein
Aco015095	70.5145	19.6207	0.27825	-1.84555	F-box family protein
Aco031763	3.10061	0.863117	0.27837	-1.84492	NADH-ubiquinone oxidoreductase chain
Aco024840	68.5681	19.2191	0.280293	-1.83499	Photosystem QB protein
Aco029903	2.34941	0.659502	0.28071	-1.83285	hypothetical protein
Aco010974	2.09263	0.588002	0.280987	-1.83142	Domain of unknown function DUF966
Aco008012	93.0703	26.1577	0.281053	-1.83109	ferric reduction oxidase 7
Aco022595	3.73378	1.05195	0.281739	-1.82757	uncharacterized protein
Aco000482	57.6012	16.3049	0.283066	-1.82079	Late embryogenesis abundant protein, group 6
Aco026682	24.6293	7.0232	0.285156	-1.81018	E3 ubiquitin-protein ligase sina
Aco014859	7.20638	2.05781	0.285554	-1.80816	Kua-ubiquitin conjugating enzyme hybrid localization domain
Aco027382	2.4434	0.698092	0.285705	-1.8074	uncharacterized protein
Aco010847	276.303	79.0044	0.285934	-1.80625	Glutaredoxin family protein
Aco011020	3712.93	1064.51	0.286703	-1.80237	ascorbate peroxidase
Aco009923	6.64553	1.9066	0.286899	-1.80139	Glutaredoxin family protein
Aco014178	1.9011	0.545521	0.28695	-1.80113	expansin A4
Aco003317	544.344	156.874	0.288189	-1.79491	GDP-D-glucose phosphorylase
Aco016161	17.953	5.18313	0.288706	-1.79233	Heparan-alpha-glucosaminide N-acetyltransferase
Aco002344	5.61075	1.62005	0.28874	-1.79216	Peroxidase superfamily protein
Aco005432	193.204	55.7921	0.288773	-1.79199	UDP-Glycosyltransferase superfamily protein
Aco011935	4.96614	1.43471	0.288898	-1.79137	Defensin-like protein
Aco010878	2.16858	0.627515	0.289367	-1.78903	uncharacterized protein
Aco002498	9.26127	2.68176	0.289567	-1.78803	Protein phosphatase 2C family protein
Aco018060	40.2764	11.6683	0.289706	-1.78734	FASCICLIN-like arabinogalactan 6
Aco008558	17.0237	4.93867	0.290105	-1.78535	myb-like transcription factor family protein
Aco011306	139.518	40.5272	0.290479	-1.78349	F-box/LRR-repeat protein
Aco004933	86.2319	25.2395	0.292693	-1.77254	2-oxoglutarate 2OG and FeII-dependent oxygenase superfamily protein
Aco004798	2.62369	0.769453	0.293271	-1.76969	Protein of unknown function DUF1442
Aco004578	79.5889	23.3889	0.293872	-1.76674	Tyrosine phosphatase family protein
Aco020214	62.6225	18.4475	0.294583	-1.76325	uncharacterized protein
Aco020240	3.49364	1.03023	0.294887	-1.76177	uncharacterized protein
Aco003806	1443.21	427.783	0.29641	-1.75433	Sigma factor SigB regulation protein RsbQ
Aco021011	9.73813	2.88857	0.296625	-1.75329	cation calcium exchanger 4
Aco015176	1.70902	0.507073	0.296704	-1.75291	amino acid permease 1
Aco003360	14.4327	4.31209	0.298771	-1.74289	SNARE-like superfamily protein
Aco022480	84.552	25.2619	0.298774	-1.74287	Elongation of very long chain fatty acids protein
Aco021241	6.4956	1.94166	0.29892	-1.74217	UDP-Glycosyltransferase superfamily protein
Aco001424	7.60328	2.27801	0.299609	-1.73885	Protein of unknown function DUF604
Aco012267	1.723	0.516915	0.300008	-1.73693	xanthine dehydrogenase 1
Aco002300	142.457	43.0562	0.302241	-1.72623	hypothetical protein
Aco014149	19.4567	5.88984	0.302715	-1.72397	Mannose-specific lectin
Aco022872	2.79503	0.847704	0.30329	-1.72123	Lipase
Aco009385	2096.77	636.548	0.303585	-1.71983	Protein of unknown function DUF581
Aco020371	6.11979	1.85801	0.303607	-1.71972	Transmembrane protein
Aco001732	97.7928	29.7453	0.304167	-1.71707	calmodulin 5
Aco002497	2.60456	0.79394	0.304827	-1.71394	CST complex subunit TEN1
Aco001900	9.33806	2.85688	0.305939	-1.70868	Bidirectional sugar transporter N3
Aco019144	8.81547	2.69745	0.30599	-1.70844	Orf101b
Aco002692	47.2331	14.4753	0.306465	-1.7062	Sulfite reductase NADPH hemoprotein beta-component
Aco013380	2.71239	0.831448	0.306537	-1.70587	Deoxyuridine 5'-triphosphate nucleotidohydrolase
Aco018849	2.45006	0.751307	0.306648	-1.70534	Succinyl-diaminopimelate desuccinylase
Aco003033	24.9003	7.66602	0.307868	-1.69961	UDP-Glycosyltransferase superfamily protein
Aco012752	22.5369	6.94662	0.308233	-1.69791	UDP-Glycosyltransferase superfamily protein
Aco013311	1533.88	474.014	0.309029	-1.69419	Pyridoxal biosynthesis lyase PdxS
Aco010828	1.87948	0.580987	0.309122	-1.69375	Rust resistance Rp1-D-like protein
Aco006860	53.3063	16.5039	0.309606	-1.69149	Citrate transporter family protein
Aco004053	1.74744	0.541505	0.309885	-1.69019	uncharacterized protein
Aco019176	26.6998	8.30592	0.311086	-1.68462	uncharacterized protein
Aco012365	157.679	49.2017	0.312037	-1.68021	Progesterone 5-beta-reductase 1.145
Aco016363	5.32399	1.66268	0.312299	-1.679	Endosomal targeting BRO1-like domain-containing protein
Aco004824	29.7357	9.30157	0.312808	-1.67665	oligopeptide transporter
Aco015219	28.181	8.82633	0.313201	-1.67484	Zinc transporter
Aco024663	4.32351	1.35477	0.313349	-1.67416	UDP-Glycosyltransferase superfamily protein
Aco003210	16.2147	5.09152	0.314007	-1.67113	ralf-like 34
Aco009628	8.82042	2.78255	0.315467	-1.66444	Amino acid permease family protein amino acid transporter
Aco023062	21.7081	6.84934	0.31552	-1.6642	Aquaporin-like superfamily protein
Aco028330	131.129	41.3868	0.315618	-1.66375	oxidoreductase, 2OG-FeII oxygenase family protein
Aco002517	12.4278	3.92584	0.315891	-1.6625	bZIP transcription factor family protein
Aco015643	807.609	255.233	0.316035	-1.66184	Zinc finger A20 and AN1 domain-containing stress-associated protein
Aco012566	87.4625	27.6518	0.316156	-1.66129	Phototropic-responsive NPH3 family protein
Aco001620	2.07811	0.659491	0.317351	-1.65585	hypothetical protein
Aco008576	24.8644	7.89695	0.3176	-1.65472	CASP-like protein
Aco003046	3.13014	0.995099	0.317909	-1.65332	Hd1 Heading day
Aco021050	24.5927	7.82343	0.318119	-1.65236	subtilisin-like serine protease 2
Aco012014	738.977	235.233	0.318323	-1.65144	Aquaporin-like superfamily protein
Aco009744	118.397	37.7461	0.318811	-1.64923	Embryo-specific protein 3, ATS3
Aco027176	3.50978	1.1197	0.319023	-1.64827	Protein kinase superfamily protein
Aco027379	4.92878	1.57582	0.319718	-1.64513	hypothetical protein
Aco006419	6.62396	2.11968	0.320002	-1.64385	hypothetical protein
Aco030499	3.78798	1.21628	0.32109	-1.63895	hypothetical protein
Aco022596	11.3011	3.63363	0.321528	-1.63699	uncharacterized protein
Aco021893	2.10971	0.6795	0.322083	-1.6345	Cytochrome b6-f complex subunit
Aco027376	44.9214	14.5753	0.324463	-1.62388	uncharacterized protein
Aco025872	144.912	47.1076	0.325076	-1.62115	Molybdopterin synthase catalytic subunit
Aco025081	104.07	33.8666	0.325421	-1.61962	DELLA protein GAI
Aco016175	471.579	153.661	0.325844	-1.61775	hypothetical protein
Aco001236	5.0502	1.64821	0.326365	-1.61544	heat shock protein 21
Aco001820	11.937	3.90489	0.327124	-1.61209	galacturonosyltransferase-like 7
Aco017246	21.1205	6.92061	0.327672	-1.60968	Dehydrogenase/reductase SDR family protein 7-like protein
Aco010773	1.6186	0.530905	0.328002	-1.60822	Cytochrome P450 superfamily protein
Aco005149	51.1127	16.7884	0.328459	-1.60621	alpha/beta-Hydrolases superfamily protein
Aco012745	46.5778	15.4649	0.332023	-1.59064	UDP-Glycosyltransferase superfamily protein
Aco016317	5.24412	1.74197	0.332175	-1.58998	galacturonosyltransferase-like 3
Aco007624	867.075	288.473	0.332696	-1.58772	membrane steroid binding protein 1
Aco019501	3.33195	1.10855	0.332702	-1.5877	phosphate transporter
Aco016062	4.56222	1.51908	0.33297	-1.58654	hypothetical protein
Aco008887	7.44443	2.47909	0.333012	-1.58635	hypothetical protein
Aco011536	2.71329	0.907366	0.334416	-1.58028	Calcium uptake protein
Aco007548	20.263	6.79286	0.335234	-1.57676	P-loop containing nucleoside triphosphate hydrolases superfamily protein
Aco003957	16.5086	5.5381	0.335468	-1.57575	uncharacterized protein
Aco016720	13.258	4.46033	0.336425	-1.57164	Germin-like protein 2-4
Aco023089	17.9713	6.0469	0.336475	-1.57143	UDP-Glycosyltransferase superfamily protein
Aco002945	35.0003	11.8142	0.337544	-1.56685	formin 8
Aco030822	36.7022	12.394	0.33769	-1.56623	SCARECROW-like 8
Aco026162	77.6694	26.3041	0.338668	-1.56206	ORF40s
Aco008572	413.822	140.424	0.339333	-1.55922	Allene oxide synthase
Aco017240	3.41522	1.16939	0.342406	-1.54622	Folate-biopterin transporter
Aco011087	1.49614	0.512585	0.342604	-1.54539	glutathione S-transferase F3
Aco010977	7.12959	2.46098	0.345179	-1.53458	Aquaporin-like superfamily protein
Aco001406	25.0779	8.66687	0.345598	-1.53283	proline transporter 1
Aco030574	3.05923	1.05823	0.345913	-1.53152	Rop guanine nucleotide exchange factor
Aco009599	240.54	83.3198	0.346386	-1.52955	hypothetical protein
Aco011408	1308.56	454.452	0.34729	-1.52579	Protein of unknown function DUF1685
Aco029785	5.06304	1.75856	0.347333	-1.52561	Ribosomal protein S2
Aco016790	33.1747	11.535	0.347705	-1.52406	uncharacterized protein
Aco026799	42.5835	14.8176	0.347965	-1.52298	purine permease 11
Aco017533	33.804	11.8269	0.349867	-1.51512	Acid beta-fructofuranosidase
Aco006513	466.808	163.416	0.350072	-1.51428	Zinc finger protein CONSTANS-like protein
Aco004999	768.329	270.097	0.351539	-1.50824	RNA-binding protein 1
Aco025657	4.94171	1.74254	0.352618	-1.50382	Maturase
Aco012323	16.9334	5.9779	0.353024	-1.50216	Ribosomal protein S21 family protein
Aco005513	98.9458	34.9768	0.353494	-1.50024	Abscisic acid receptor PYR1
Aco001647	28.3638	10.0357	0.353821	-1.49891	hypothetical protein
Aco020202	4.30309	1.53176	0.355968	-1.49018	Ribosomal protein S2
Aco017498	159.345	56.7422	0.356097	-1.48966	dehydration-induced protein ERD15
Aco021810	41.8663	14.9104	0.356144	-1.48947	uncharacterized protein
Aco008201	3.11944	1.11489	0.357402	-1.48438	CBL-interacting protein kinase 15
Aco017429	12.9036	4.61266	0.357472	-1.4841	Major facilitator superfamily protein
Aco017187	82.2988	29.4485	0.357824	-1.48268	DNA-binding storekeeper protein-related transcriptional regulator
Aco010370	26.6619	9.55205	0.358266	-1.4809	hypothetical protein
Aco005643	1.66239	0.597201	0.359242	-1.47697	hypothetical protein
Aco003071	15.0896	5.42155	0.359291	-1.47678	FASCICLIN-like arabinogalactan 1
Aco006209	74.3637	26.7593	0.359843	-1.47456	Negatively light-regulated protein
Aco019637	7.04751	2.53932	0.360314	-1.47267	Concanavalin A-like lectin protein kinase family protein
Aco012297	14.2491	5.13466	0.360349	-1.47253	hypothetical protein
Aco025854	35.1481	12.6728	0.360553	-1.47172	arginine decarboxylase 2
Aco024827	30.4617	10.9955	0.360961	-1.47009	Cell wall-associated hydrolase
Aco016664	20.2551	7.3172	0.361252	-1.46892	Cysteine/Histidine-rich C1 domain family protein
Aco003138	1.76636	0.638715	0.361599	-1.46754	Calcium-binding EF-hand family protein
Aco014012	10.876	3.93422	0.361734	-1.467	Protein of unknown function DUF1442
Aco026841	117.902	42.766	0.362723	-1.46306	NADH-ubiquinone oxidoreductase chain 5 1
Aco009554	1294.83	470.587	0.363437	-1.46022	40S ribosomal protein S6
Aco018829	44.0494	16.0467	0.364288	-1.45685	purine permease 11
Aco001562	1.39898	0.510124	0.36464	-1.45546	Trihelix transcription factor GT-3b
Aco009600	359.027	131.166	0.365338	-1.4527	NADP-linked oxidoreductase superfamily protein
Aco012187	8.25698	3.02468	0.366317	-1.44883	hypothetical protein
Aco022903	7.82957	2.86849	0.366366	-1.44864	NADH-ubiquinone oxidoreductase chain
Aco016910	10.1859	3.73194	0.366381	-1.44858	Protein of unknown function DUF1068
Aco001684	4.99151	1.82882	0.366387	-1.44856	DOF zinc finger protein 1
Aco014647	611.567	224.209	0.366615	-1.44766	Aquaporin-like superfamily protein
Aco027869	535.606	196.749	0.367339	-1.44481	general regulatory factor 2
Aco019706	216.519	79.7155	0.368169	-1.44156	S-adenosylmethionine decarboxylase
Aco005755	2.91818	1.07537	0.368507	-1.44023	uncharacterized protein
Aco018545	8.63904	3.1839	0.368548	-1.44008	calmodulin-like 38
Aco005800	154.012	56.9477	0.369761	-1.43533	Ubiquitin-protein ligase
Aco019793	51.2983	18.9968	0.37032	-1.43316	RNA-binding protein 4
Aco000623	117.609	43.6532	0.371174	-1.42983	NADP-binding Rossmann-fold superfamily protein
Aco015732	2.44965	0.911768	0.372204	-1.42584	MATE efflux family protein
Aco031549	9.43647	3.5172	0.372724	-1.42382	RING/U-box superfamily protein
Aco012001	4.24418	1.58239	0.372838	-1.42338	xyloglucan endotransglucosylase/hydrolase 32
Aco013175	35.2831	13.1925	0.373906	-1.41925	rubredoxin family protein
Aco027411	344.157	128.757	0.374123	-1.41842	thioredoxin F2
Aco011660	669.814	250.894	0.374573	-1.41668	Nucleoside diphosphate kinase family protein
Aco005434	14.771	5.53374	0.374635	-1.41644	UDP-Glycosyltransferase superfamily protein
Aco017171	235.034	88.4549	0.37635	-1.40985	tolB protein-related
Aco015180	62.5444	23.5596	0.376687	-1.40856	Acid phosphatase
Aco018109	5.70053	2.1501	0.377175	-1.40669	hypothetical protein
Aco001153	604.986	228.245	0.377273	-1.40632	stress enhanced protein 2
Aco017912	11.9277	4.50024	0.377293	-1.40624	NBS resistance protein
Aco017910	391.879	147.908	0.377434	-1.4057	thioredoxin F2
Aco031133	11.6217	4.3885	0.377611	-1.40503	Mitochondrial transcription termination factor-like family-2
Aco000939	53.4155	20.1868	0.37792	-1.40385	Homeobox-leucine zipper protein family
Aco009390	15.9357	6.04942	0.379614	-1.39739	hypothetical protein
Aco017780	13.4443	5.11066	0.380135	-1.39542	inositol polyphosphate kinase 2 alpha
Aco016638	5.45301	2.07894	0.381245	-1.39121	hypothetical protein
Aco003993	417.767	159.3	0.381314	-1.39095	Ethylene-responsive transcription factor
Aco013259	18.9588	7.26184	0.383032	-1.38446	hypothetical protein
Aco014304	55.6948	21.3877	0.384016	-1.38076	UDP-Glycosyltransferase superfamily protein
Aco009983	62901.5	24171.9	0.384282	-1.37976	metallothionein 3
Aco018113	6.59586	2.5367	0.384589	-1.37861	transcription factor-related
Aco010143	45.5967	17.5723	0.385386	-1.37562	proton gradient regulation 5
Aco003687	11.4443	4.41304	0.385612	-1.37478	cytochrome P450, family 78, subfamily A, polypeptide 10
Aco025663	15.0734	5.81788	0.385971	-1.37344	hypothetical protein
Aco010251	106.603	41.1865	0.386354	-1.37201	Aquaporin-like superfamily protein
Aco014788	6.40019	2.48221	0.387833	-1.36649	homeobox-leucine zipper protein 3
Aco018201	2.50718	0.976339	0.389417	-1.36061	oligouridylate binding protein 1B
Aco020567	63.7852	24.9518	0.391184	-1.35408	HXXXD-type acyl-transferase family protein
Aco011903	1.62666	0.638681	0.392634	-1.34874	Homeodomain-like superfamily protein
Aco028295	9.16965	3.60175	0.392791	-1.34817	NADH-quinone oxidoreductase subunit D
Aco010794	1.9477	0.765536	0.393046	-1.34723	eukaryotic translation initiation factor 2 alpha subunit
Aco014303	141.315	55.6029	0.393468	-1.34568	UDP-Glycosyltransferase superfamily protein
Aco016670	23.8787	9.39822	0.393582	-1.34527	hypothetical protein
Aco008074	7.53658	2.96677	0.393649	-1.34502	A20/AN1-like zinc finger family protein
Aco024353	8.30135	3.26783	0.393651	-1.34501	hypothetical protein
Aco015405	58.1561	22.9142	0.394012	-1.34369	SOUL heme-binding family protein
Aco012786	4.53093	1.79299	0.395722	-1.33744	hypothetical protein
Aco027383	12.5004	4.95014	0.395998	-1.33644	NADH-ubiquinone oxidoreductase chain
Aco000783	7.17807	2.84327	0.396105	-1.33605	Zinc finger A20 and AN1 domain-containing stress-associated protein
Aco009770	74.272	29.4213	0.396129	-1.33596	Eukaryotic translation initiation factor 3 subunit I
Aco009766	609.627	242.155	0.397218	-1.332	hypothetical protein
Aco024078	1.64359	0.653557	0.39764	-1.33047	Phenylalanine-tRNA ligase alpha subunit
Aco023125	6.90832	2.74963	0.398017	-1.3291	hypothetical protein
Aco002518	54.8257	21.8269	0.398115	-1.32874	transcription factor-related
Aco003034	55.4969	22.1093	0.398388	-1.32775	Extracellular calcium sensing receptor
Aco030288	84.5525	33.7099	0.398687	-1.32667	UDP-glucose 4-epimerase
Aco011830	1.50692	0.602663	0.399931	-1.32218	Chaperone protein dnaJ
Aco009270	58.201	23.3259	0.400783	-1.31911	hypothetical protein
Aco004609	82.214	32.963	0.400942	-1.31853	hypothetical protein
Aco014079	21.4352	8.61394	0.401859	-1.31524	serine protease inhibitor, Kazal-type family protein
Aco002405	11.8788	4.78488	0.402809	-1.31183	Flavin-containing monooxygenase family protein
Aco005177	27.6128	11.1262	0.402937	-1.31137	cation calcium exchanger 4
Aco029587	72.2502	29.1329	0.403222	-1.31035	nuclear shuttle interacting
Aco027304	19.6985	7.94327	0.403243	-1.31028	uncharacterized protein
Aco017349	3.78848	1.5282	0.403382	-1.30978	hypothetical protein
Aco006222	59.2616	23.9303	0.403808	-1.30826	3-hydroxyisobutyrate dehydrogenase
Aco014158	2.52956	1.02369	0.404692	-1.3051	CASP-like protein
Aco009823	18.8484	7.64325	0.405511	-1.30219	hypothetical protein
Aco012442	189.619	76.9495	0.40581	-1.30112	hypothetical protein
Aco004797	1.31852	0.53631	0.40675	-1.29778	Pentatricopeptide repeat-containing protein
Aco019146	3.30943	1.34701	0.40702	-1.29683	Maturase
Aco016654	1.85847	0.756995	0.407322	-1.29576	auxin response factor 16
Aco014864	781.214	318.757	0.408028	-1.29326	glucose 6-phosphate/phosphate translocator 1
Aco011571	59.7204	24.4145	0.408814	-1.29048	Low temperature and salt responsive protein family
Aco006321	657.671	269.468	0.40973	-1.28725	Elongation factor 1-beta
Aco001221	2.24813	0.922658	0.410411	-1.28486	hypothetical protein
Aco012573	72.6043	29.7989	0.41043	-1.28479	nuclear shuttle interacting
Aco004289	10.9263	4.48507	0.410484	-1.2846	cation calcium exchanger 4
Aco019496	1.8383	0.756436	0.411486	-1.28108	Cysteine proteinases superfamily protein
Aco004394	7.94384	3.27015	0.411658	-1.28048	CHCH domain containing protein
Aco019148	65.9342	27.1517	0.4118	-1.27998	uncharacterized protein
Aco000839	31.4507	12.9554	0.411928	-1.27954	caffeoyl-CoA 3-O-methyltransferase
Aco004962	79.8651	32.9405	0.412451	-1.2777	GNS1/SUR4 membrane protein family
Aco015264	35.8911	14.8367	0.413381	-1.27445	Protein NRT1/ PTR FAMILY 6
Aco014318	19.7461	8.16689	0.413595	-1.27371	ADP,ATP carrier protein
Aco021335	10.3801	4.29664	0.413929	-1.27254	pentatricopeptide repeat 336
Aco007989	4.95212	2.05009	0.413981	-1.27236	Mannan endo-1,4-beta-mannosidase
Aco031175	1.95283	0.808573	0.414053	-1.27211	laccase 7
Aco013400	163.853	67.9838	0.414907	-1.26914	uncharacterized protein
Aco012301	91.6904	38.0576	0.415066	-1.26859	Major facilitator superfamily protein
Aco024370	17.0177	7.0654	0.415179	-1.26819	Sucrose synthase 2.13
Aco006606	4593.8	1909.21	0.415606	-1.26671	Phosphoglycerate kinase 2
Aco006698	329.641	137.008	0.415629	-1.26663	Carboxymethylenebutenolidase
Aco029164	1.85644	0.771613	0.415642	-1.26659	NADP-linked oxidoreductase superfamily protein
Aco001835	1.50499	0.625668	0.415728	-1.26629	Peroxisomal membrane protein 11-3
Aco001056	337.018	140.131	0.415798	-1.26605	general regulatory factor 7
Aco010639	3.09865	1.28907	0.416009	-1.26531	Pentatricopeptide repeat-containing protein
Aco003918	12.1068	5.03921	0.416231	-1.26454	hypothetical protein
Aco015535	1.68798	0.702911	0.416421	-1.26389	arginine decarboxylase 2
Aco016588	1.82293	0.760434	0.41715	-1.26136	hypothetical protein
Aco019109	300.174	125.263	0.417301	-1.26084	copper transporter 5
Aco007590	116.358	48.5683	0.417405	-1.26048	Actin
Aco024063	4.23755	1.76963	0.417607	-1.25978	hypothetical protein
Aco006447	4.33529	1.81249	0.418078	-1.25816	hypothetical protein
Aco011188	6.53239	2.73151	0.418148	-1.25791	hypothetical protein
Aco026490	9.27494	3.87875	0.418197	-1.25774	Sucrose synthase 2.13
Aco006765	90.141	37.7081	0.418324	-1.25731	Mitochondrial import inner membrane translocase subunit TIM17-2
Aco019077	576.208	241.414	0.418969	-1.25508	50S ribosomal protein L10
Aco010343	1.56035	0.654661	0.419561	-1.25305	MED32-like protein
Aco004030	20.9798	8.82674	0.420725	-1.24905	AT hook-containing MAR binding 1-like protein
Aco009002	2.356	0.992629	0.42132	-1.24701	Multidrug resistance protein MdtK
Aco011086	1.44464	0.608698	0.421348	-1.24691	Protein kinase superfamily protein
Aco014555	8775.19	3698.52	0.421475	-1.24648	V-type proton ATPase 16 kDa proteolipid subunit c1
Aco002016	1.2904	0.544019	0.421589	-1.24609	zinc finger C2H2 type family protein
Aco018578	79.8767	33.6929	0.421812	-1.24533	IAA-amino acid hydrolase ILR1-like protein
Aco011357	2.75027	1.16061	0.422001	-1.24468	hypothetical protein
Aco028294	1.19859	0.506463	0.422548	-1.24281	NADH-quinone oxidoreductase subunit D
Aco021762	1584.11	670.243	0.423105	-1.24091	Peroxiredoxin-2C
Aco000702	26.5983	11.2549	0.423145	-1.24078	hypothetical protein
Aco014490	1.83637	0.777604	0.423446	-1.23975	2-oxoglutarate 2OG and FeII-dependent oxygenase superfamily protein
Aco011098	355.689	150.619	0.423457	-1.23971	Mitochondrial substrate carrier family protein
Aco027321	10.311	4.36662	0.423493	-1.23959	ATP synthase subunit alpha
Aco013081	15.1094	6.40721	0.424053	-1.23768	Serine/threonine protein phosphatase 2A 55 kDa regulatory subunit B' delta isoform
Aco001231	15.0788	6.403	0.424635	-1.23571	hypothetical protein
Aco007096	19.8231	8.41873	0.424692	-1.23551	Transmembrane amino acid transporter family protein
Aco008043	118.215	50.2786	0.425315	-1.2334	hypothetical protein
Aco013059	1.86312	0.792531	0.425379	-1.23318	NAC domain containing protein 36
Aco003760	2.44223	1.03919	0.425507	-1.23274	hypothetical protein
Aco000520	26.6779	11.3538	0.425588	-1.23247	Pentatricopeptide repeat-containing protein
Aco018679	1.797	0.766018	0.426276	-1.23014	hypothetical protein
Aco023693	45.9117	19.5985	0.426873	-1.22812	mediator of RNA polymerase II transcription subunit
Aco027410	69.8122	29.8703	0.427867	-1.22477	Transcriptional activator protein Pur-alpha
Aco001036	79.8297	34.1723	0.428065	-1.2241	hypothetical protein
Aco025049	230.027	98.4998	0.428209	-1.22361	Rubber elongation factor protein REF
Aco029138	1.8088	0.774991	0.428455	-1.22279	uncharacterized protein
Aco027333	34.1055	14.6521	0.42961	-1.2189	Cytochrome P450 superfamily protein
Aco009798	10.2423	4.40316	0.429902	-1.21792	Acyl-ACP thioesterase
Aco013592	12.7986	5.50394	0.430043	-1.21745	hypothetical protein
Aco003903	22.5885	9.71422	0.430052	-1.21742	Ninja-family protein
Aco002971	55.4119	23.851	0.430431	-1.21615	hypothetical protein
Aco016501	113.913	49.067	0.430741	-1.21511	hypothetical protein
Aco001159	27.4563	11.8294	0.430847	-1.21475	HXXXD-type acyl-transferase family protein
Aco002770	883.29	380.701	0.431004	-1.21423	general regulatory factor 2
Aco014103	46.4572	20.043	0.431428	-1.21281	Nematode-resistance protein
Aco012345	27.0679	11.6909	0.431911	-1.2112	ARM repeat superfamily protein
Aco011805	328.608	141.969	0.432031	-1.21079	geranylgeranyl pyrophosphate synthase 1
Aco005814	2.69422	1.16651	0.432969	-1.20767	Glucan endo-1,3-beta-glucosidase
Aco002753	11.6875	5.07333	0.434081	-1.20397	Clathrin assembly protein
Aco005874	270.102	117.463	0.434884	-1.2013	Glycine dehydrogenase decarboxylating
Aco012452	8.86201	3.85593	0.435107	-1.20056	DOF zinc finger protein 1
Aco006241	4.80113	2.08998	0.435309	-1.19989	Glutaredoxin family protein
Aco012362	131.336	57.2156	0.435644	-1.19878	Pimeloyl-acyl-carrier protein methyl ester esterase
Aco017392	80.5731	35.1184	0.435858	-1.19807	hypothetical protein
Aco008801	421.852	183.965	0.43609	-1.1973	hypothetical protein
Aco010688	68.9011	30.0546	0.436199	-1.19694	hypothetical protein
Aco028885	1.28246	0.560546	0.437085	-1.19401	Glutamate decarboxylase
Aco004362	539.046	235.848	0.43753	-1.19255	Class I glutamine amidotransferase-like superfamily protein
Aco000214	104.846	45.9132	0.437909	-1.1913	ADP-ribosylation factor C1
Aco019169	1.39013	0.609956	0.438776	-1.18845	50S ribosomal protein L2
Aco007558	10.0562	4.4126	0.438795	-1.18838	Cystathionine gamma-lyase
Aco004576	25.9974	11.4226	0.439374	-1.18648	hypothetical protein
Aco027299	1.22233	0.537192	0.439484	-1.18612	50S ribosomal protein L2
Aco001468	16.0849	7.07269	0.43971	-1.18538	Bifunctional uridylyltransferase/uridylyl-removing enzyme
Aco009452	266.65	117.298	0.439894	-1.18477	Cysteine desulfurase
Aco014119	3433.31	1510.36	0.439914	-1.18471	Fructose-1,6-bisphosphatase class
Aco004067	149.906	65.947	0.439922	-1.18468	Ras-related protein Rab-25
Aco018879	23.4752	10.3277	0.439941	-1.18462	Amino acid permease family protein, expressed amino acid permease
Aco007243	11.0246	4.85848	0.440694	-1.18215	hypothetical protein
Aco002593	9.98228	4.40642	0.441424	-1.17976	Germin-like protein
Aco017825	52.9811	23.3983	0.441635	-1.17907	LITAF-domain-containing protein
Aco007812	119.624	52.9128	0.442326	-1.17682	Protein of unknown function, DUF584
Aco000732	7.18801	3.18081	0.442516	-1.1762	Splicing factor U2AF 35 kDa subunit
Aco010565	1016.29	449.83	0.442622	-1.17585	zinc finger C2H2 type family protein
Aco010298	20.1364	8.92681	0.443317	-1.17359	Aluminium induced protein with YGL and LRDR motifs
Aco004235	6.49988	2.88462	0.443796	-1.17203	Sulfate adenylyltransferase
Aco003504	140.44	62.4228	0.44448	-1.16981	hypothetical protein
Aco007059	7.25166	3.22657	0.444942	-1.16831	RING/U-box superfamily protein
Aco021950	1.23712	0.551337	0.445663	-1.16597	50S ribosomal protein L2
Aco004953	144.644	64.4684	0.445704	-1.16584	Mitochondrial import receptor subunit TOM6-like protein
Aco004868	116.916	52.1342	0.445911	-1.16517	RING/U-box superfamily protein
Aco000349	19.5025	8.69836	0.446012	-1.16485	receptor-like kinase 1
Aco011611	31.4417	14.0409	0.446568	-1.16305	protein kinase family protein
Aco019138	8.29878	3.70748	0.446749	-1.16246	NADH-ubiquinone oxidoreductase chain
Aco001623	75.0885	33.6009	0.447484	-1.16009	Adenine/guanine permease AZG1
Aco005582	23.7313	10.6379	0.448266	-1.15757	RING/FYVE/PHD zinc finger superfamily protein
Aco022059	24.3941	10.9374	0.448364	-1.15726	Protein of unknown function DUF1218
Aco006069	18.4668	8.2836	0.448567	-1.15661	loricrin-related
Aco009952	6.45747	2.89707	0.448638	-1.15638	Leucine-rich repeat receptor-like protein kinase family protein
Aco008745	3.33857	1.49849	0.448841	-1.15573	GCK domain-containing protein
Aco022609	6.58511	2.95796	0.449189	-1.1546	hypothetical protein
Aco006334	4.74906	2.13493	0.449547	-1.15346	Heavy metal transport/detoxification superfamily protein
Aco031884	22.4296	10.0853	0.449641	-1.15316	Amino acid permease family protein
Aco007564	12.0038	5.40187	0.450013	-1.15196	Nucleotide-diphospho-sugar transferases superfamily protein
Aco020407	277.13	124.817	0.450392	-1.15075	Protein of unknown function, DUF538
Aco031808	5.24186	2.36222	0.450644	-1.14994	alpha/beta-Hydrolases superfamily protein
Aco000840	1.68271	0.759191	0.451172	-1.14825	uncharacterized protein
Aco008664	61.8059	27.9287	0.451877	-1.146	uncharacterized protein
Aco016314	142.891	64.5746	0.451916	-1.14587	hypothetical protein
Aco005982	771.111	348.791	0.452323	-1.14458	3-hydroxyisobutyrate dehydrogenase
Aco012684	5.073	2.29494	0.452382	-1.14439	Sulfite exporter TauE/SafE family protein
Aco022088	1.37058	0.620536	0.452754	-1.1432	Delta8-fatty-acid desaturase
Aco003026	2.5263	1.14491	0.453196	-1.14179	trehalose phosphate synthase
Aco008663	216.648	98.216	0.453344	-1.14132	tubulin beta-5 chain
Aco001253	38.4387	17.4476	0.453908	-1.13953	RING/U-box superfamily protein
Aco005130	301.187	136.871	0.454438	-1.13785	Chaperone protein dnaJ
Aco000478	175.123	79.6046	0.454564	-1.13745	Pleckstrin homology PH domain superfamily protein
Aco001317	17.1469	7.79618	0.45467	-1.13711	Mitochondrial substrate carrier family protein
Aco005166	1863.77	848.139	0.455067	-1.13585	ubiquitin-conjugating enzyme 3
Aco012816	4.68799	2.13351	0.455101	-1.13574	basic helix-loop-helix bHLH DNA-binding superfamily protein
Aco013471	112.569	51.2586	0.455352	-1.13495	microsomal glutathione s-transferase
Aco024536	135.113	61.5298	0.455395	-1.13481	flowering promoting factor 1
Aco021784	1.71517	0.781549	0.455667	-1.13395	Ribosomal protein S2
Aco028674	7.01734	3.19762	0.455674	-1.13393	NADH-ubiquinone oxidoreductase chain
Aco003140	2.21675	1.01095	0.456049	-1.13274	Na+/H+ sodium hydrogen exchanger 3
Aco008952	139.208	63.5405	0.456443	-1.13149	Aquaporin-like superfamily protein
Aco002447	2.76199	1.26092	0.456526	-1.13123	flowering promoting factor 1
Aco000378	1535.39	701.06	0.4566	-1.131	SOUL heme-binding family protein
Aco025425	647.815	296.004	0.456927	-1.12996	Peptidyl-prolyl cis-trans isomerase
Aco027545	4.40391	2.01284	0.457058	-1.12955	tRNA cytosine34-C5-methyltransferase
Aco029331	12.6527	5.78475	0.457194	-1.12912	hypothetical protein
Aco011056	13.2684	6.07013	0.457487	-1.1282	2-oxoglutarate 2OG and FeII-dependent oxygenase superfamily protein
Aco025969	5.92886	2.7132	0.457626	-1.12776	Ankyrin repeat family protein
Aco005847	550.11	251.945	0.457989	-1.12661	hypothetical protein
Aco002900	90.5673	41.498	0.4582	-1.12595	NHL domain-containing protein
Aco019806	28.3709	13.0094	0.458547	-1.12486	ATP-dependent zinc metalloprotease FTSH
Aco027948	3.93077	1.80496	0.459187	-1.12284	CASP-like protein
Aco011806	1.71604	0.788125	0.459271	-1.12258	uncharacterized protein
Aco017268	18.3745	8.45726	0.460271	-1.11945	Bromodomain transcription factor
Aco015086	804.445	370.547	0.460625	-1.11833	NAC domain containing protein 83
Aco014478	258.186	118.983	0.460844	-1.11765	hypothetical protein
Aco009965	63.4644	29.2568	0.460996	-1.11717	Clavaminate synthase-like protein
Aco024800	270.388	124.783	0.461494	-1.11562	calmodulin like 23
Aco007954	83.4664	38.525	0.461563	-1.1154	Chaperone protein DNAj
Aco030346	103.453	47.7603	0.461662	-1.11509	Zinc finger A20 and AN1 domain-containing stress-associated protein
Aco003921	20.4059	9.43416	0.462326	-1.11302	dynamin-like protein 6
Aco001558	2.88751	1.33508	0.462363	-1.1129	Protein kinase superfamily protein
Aco029142	13.8024	6.38672	0.462727	-1.11177	Peptidyl-prolyl cis-trans isomerase
Aco014738	220.222	102.06	0.463441	-1.10954	general regulatory factor 2
Aco028513	22.7949	10.5641	0.463444	-1.10953	Cytochrome P450 superfamily protein
Aco020635	15.9586	7.3989	0.463632	-1.10895	Cytochrome P450 superfamily protein
Aco001105	3.13385	1.4531	0.463678	-1.1088	Transmembrane amino acid transporter family protein
Aco014127	135.423	62.8361	0.464	-1.1078	Concanavalin A-like lectin protein kinase family protein
Aco011880	5.2056	2.41611	0.464137	-1.10738	NAC domain containing protein 74
Aco014077	16.6681	7.73818	0.46425	-1.10703	Protein of unknown function DUF1295
Aco017269	6.52866	3.03365	0.464667	-1.10573	Protein kinase family protein
Aco003101	1.35597	0.630081	0.464672	-1.10572	Pentatricopeptide repeat-containing protein
Aco007086	131.243	61.0463	0.465141	-1.10426	exocyst subunit exo70 family protein B1
Aco001541	2.7159	1.26423	0.465493	-1.10317	uncharacterized protein
Aco004421	5.41359	2.52071	0.465626	-1.10276	hypothetical protein
Aco019785	15.762	7.33993	0.465674	-1.10261	Protein of unknown function DUF793
Aco023821	117.659	54.8275	0.465987	-1.10164	Eukaryotic translation initiation factor 3 subunit G eIF3g Eukaryotic translation initiation factor 3 RNA-binding subunit Eukaryotic translation initiation factor 3 subunit
Aco010982	314.106	146.5	0.466404	-1.10035	12S seed storage globulin
Aco023433	17.4983	8.16929	0.466861	-1.09893	Zinc finger CCCH domain-containing protein
Aco004618	3.87312	1.81312	0.468128	-1.09502	ACT domain repeat 4
Aco011082	6.6735	3.12428	0.468163	-1.09492	Glutaredoxin family protein
Aco022108	174.887	81.9287	0.468466	-1.09398	Cysteine desulfurase
Aco008233	5.7907	2.71394	0.468672	-1.09335	Tetraspanin family protein
Aco012470	53.0888	24.8911	0.468858	-1.09278	PHD finger protein ALFIN-like protein
Aco010271	36.5033	17.1215	0.469041	-1.09222	cytochrome B561-1
Aco017309	80.0165	37.5456	0.469223	-1.09165	Complex I subunit NDUFS6
Aco009760	46.109	21.6468	0.46947	-1.0909	Cytochrome c oxidase subunit 5b-2
Aco011460	2.48895	1.17075	0.470378	-1.08811	Nucleotide-diphospho-sugar transferases superfamily protein
Aco019320	112.102	52.7553	0.470599	-1.08743	calmodulin like 23
Aco009953	214.319	100.901	0.470799	-1.08682	hypothetical protein
Aco030448	1.16906	0.551795	0.471998	-1.08315	DOF zinc finger protein 1
Aco011882	94.6111	44.6664	0.472105	-1.08282	hypothetical protein
Aco006060	378.216	178.63	0.472298	-1.08223	allene oxide cyclase 4
Aco017909	105.105	49.6957	0.472821	-1.08063	Transcriptional activator protein Pur-alpha
Aco030564	54.6815	25.8656	0.473024	-1.08002	Histone H4
Aco005955	111.551	52.7739	0.47309	-1.07981	serine acetyltransferase
Aco012279	26.9744	12.762	0.473116	-1.07974	U-box domain-containing protein
Aco014074	9.28777	4.39438	0.473136	-1.07967	Protein of unknown function DUF565
Aco012049	2.36989	1.12214	0.473497	-1.07857	Glycerol-3-phosphate transporter
Aco002807	21.0619	9.97347	0.473532	-1.07847	annexin 1
Aco022196	59.5799	28.2133	0.473538	-1.07845	Zinc finger CCCH domain-containing protein
Aco028454	2.42144	1.14832	0.47423	-1.07634	Replication protein A 14 kDa subunit
Aco010545	3.23835	1.53839	0.475052	-1.07384	Ethylene-responsive transcription factor
Aco017540	12.628	6.00093	0.47521	-1.07336	NADH dehydrogenase ubiquinone complex I, assembly factor
Aco004704	3.43047	1.63115	0.475491	-1.07251	5-dehydro-2-deoxygluconokinase
Aco003220	1466.83	698.141	0.475952	-1.07111	V-type proton ATPase 16 kDa proteolipid subunit c1
Aco009746	11.9898	5.70774	0.47605	-1.07082	thiol-disulphide oxidoreductase DCC
Aco002375	173.42	82.6592	0.476641	-1.06903	Acyl carrier protein
Aco008477	3.86939	1.84454	0.4767	-1.06885	Calcium-binding EF-hand family protein
Aco023305	5.06165	2.41303	0.476728	-1.06876	uncharacterized protein
Aco009970	1.98161	0.945596	0.477185	-1.06738	Histidine phosphotransfer protein
Aco006084	41.7943	19.9565	0.477493	-1.06645	UDP-Glycosyltransferase superfamily protein
Aco013531	1.93866	0.926234	0.477771	-1.06561	hypothetical protein
Aco011469	8.67563	4.14853	0.478182	-1.06437	IAA-amino acid hydrolase ILR1-like protein
Aco002523	6.11814	2.92785	0.478552	-1.06325	Protein of unknown function DUF3511
Aco009371	95.4973	45.702	0.478568	-1.0632	Chaperone protein DnaJ
Aco004860	18.8088	9.00844	0.478948	-1.06206	Presenilin-2
Aco007990	14.648	7.01631	0.478995	-1.06192	hypothetical protein
Aco021826	132.263	63.3955	0.479313	-1.06096	fructose-bisphosphate aldolase 2
Aco020725	5.73589	2.75287	0.479937	-1.05908	MATE efflux family protein
Aco012373	126.421	60.7421	0.480473	-1.05747	Divalent metal cation transporter MntH
Aco012502	30.8588	14.8395	0.480884	-1.05624	hypothetical protein
Aco002327	45.7641	22.0098	0.480939	-1.05607	RING/U-box superfamily protein
Aco001358	18.2915	8.79908	0.481048	-1.05575	1-aminocyclopropane-1-carboxylate oxidase
Aco004450	252.096	121.419	0.481638	-1.05398	E3 ubiquitin-protein ligase sina
Aco025305	1.3383	0.6446	0.481658	-1.05392	hypothetical protein
Aco022076	2.89691	1.39613	0.481937	-1.05308	uncharacterized protein
Aco016010	91.0401	43.8941	0.482141	-1.05247	Protein of unknown function DUF594
Aco011794	9.20003	4.4366	0.482237	-1.05218	hypothetical protein
Aco004702	1321.64	637.404	0.482281	-1.05205	Adrenodoxin-like protein
Aco020908	3.02773	1.461	0.482539	-1.05128	myosin-related
Aco016975	1.71855	0.829353	0.482588	-1.05114	cinnamoyl coa reductase
Aco009434	2.69193	1.29931	0.482667	-1.0509	NC domain-containing protein-related
Aco031020	4.48886	2.16704	0.482758	-1.05063	Cytochrome c oxidase assembly protein ctaG
Aco015581	181.279	87.6113	0.483296	-1.04902	UDP-glucose 4-epimerase
Aco021598	290.631	140.509	0.483463	-1.04852	Ribulose bisphosphate carboxylase/oxygenase activase
Aco014261	202.849	98.1583	0.483899	-1.04722	F-box family protein
Aco006953	5.59088	2.70658	0.484106	-1.04661	Cyclin-dependent kinase inhibitor family protein
Aco015612	28.5205	13.8089	0.484176	-1.0464	Regulator of ribonuclease-like protein
Aco004124	61.0384	29.554	0.484187	-1.04637	Trans-1,2-dihydrobenzene-1,2-diol dehydrogenase
Aco025893	41.4358	20.1301	0.485815	-1.04152	Late embryogenesis abundant LEA hydroxyproline-rich glycoprotein family
Aco000030	10.6563	5.17732	0.485848	-1.04142	hypothetical protein
Aco006342	13.998	6.80189	0.485918	-1.04121	hypothetical protein
Aco002473	332.554	162.092	0.487417	-1.03677	Dormancy/auxin associated family protein
Aco014933	6.15336	3.00208	0.487876	-1.03541	hypothetical protein
Aco000750	304.944	148.869	0.488185	-1.0345	hypothetical protein
Aco003177	409.771	200.201	0.488569	-1.03337	Actin
Aco017624	5.98696	2.9251	0.488579	-1.03334	NADPH dehydrogenase quinone
Aco002827	1359.21	664.762	0.48908	-1.03186	Elongation factor 1-alpha
Aco012817	17.3985	8.51059	0.489158	-1.03163	F-box protein
Aco014842	959.579	469.625	0.489407	-1.03089	Aminomethyltransferase
Aco007798	156.535	76.6324	0.489553	-1.03046	ferredoxin 3
Aco001492	1.9081	0.934118	0.489555	-1.03046	hypothetical protein
Aco018334	8.50533	4.16441	0.489624	-1.03025	actin-related protein 6
Aco015494	26.117	12.7888	0.489673	-1.03011	GRAS family transcription factor
Aco001797	45.2007	22.1356	0.489717	-1.02998	2-succinylbenzoate-CoA ligase
Aco002040	293.019	143.592	0.490045	-1.02901	hypothetical protein
Aco003589	44.3575	21.7481	0.490291	-1.02829	hypothetical protein
Aco010193	20.8536	10.2248	0.490317	-1.02821	RNA-binding protein 4
Aco002311	1.42156	0.697239	0.490475	-1.02775	Protein N-terminal glutamine amidohydrolase
Aco016755	1.99728	0.979665	0.490499	-1.02768	Ovate family protein
Aco017042	13.5059	6.62764	0.490724	-1.02702	Major facilitator superfamily protein
Aco011369	16.3669	8.03254	0.490779	-1.02685	NADP-dependent oxidoreductase Zinc-binding dehydrogenase family protein
Aco004080	7.89694	3.87644	0.490879	-1.02656	Tubulin-specific chaperone C
Aco012960	53.5865	26.3529	0.491783	-1.02391	Complex I subunit NDUFS6
Aco005690	214.704	105.6	0.491842	-1.02373	Zinc finger A20 and AN1 domain-containing stress-associated protein
Aco013336	12.5178	6.16161	0.49223	-1.0226	serine carboxypeptidase-like 6
Aco009906	144.079	70.9406	0.492374	-1.02217	PRA1 Prenylated rab acceptor family protein
Aco028477	3.36968	1.66405	0.493831	-1.01791	Mitochondrial glycoprotein family protein
Aco020728	5.85594	2.8922	0.493891	-1.01773	Pentatricopeptide repeat-containing protein
Aco008527	20.3193	10.0418	0.494199	-1.01684	hypothetical protein
Aco031180	5.40149	2.66965	0.494244	-1.0167	UDP-D-apiose/UDP-D-xylose synthase 2
Aco003150	14.8136	7.32714	0.494623	-1.0156	Glucosamine 6-phosphate N-acetyltransferase
Aco018033	5.42651	2.69007	0.495728	-1.01238	Type 1 phosphatases regulator ypi1
Aco007285	314.193	155.928	0.496283	-1.01077	Glutathione S-transferase family protein
Aco020255	7.20007	3.57559	0.496605	-1.00983	Glutaredoxin-C1
Aco017382	1.50264	0.746484	0.496783	-1.00931	RING finger protein
Aco029455	36.3429	18.0582	0.496885	-1.00901	Protein of unknown function DUF3049
Aco012326	54.2525	26.9726	0.497168	-1.00819	hypothetical protein
Aco028973	78.6481	39.1063	0.497231	-1.00801	Glyoxylate/hydroxypyruvate reductase B
Aco017377	18.7142	9.30984	0.497475	-1.0073	hypothetical protein
Aco004123	149.677	74.5108	0.497809	-1.00634	Trans-1,2-dihydrobenzene-1,2-diol dehydrogenase
Aco007326	18.8271	9.37334	0.497864	-1.00618	Pentatricopeptide repeat-containing protein
Aco022091	33.293	16.5786	0.497962	-1.00589	RHOMBOID-like protein 14
Aco011730	5.76129	2.86981	0.49812	-1.00544	Xyloglucan galactosyltransferase KATAMARI1-like protein
Aco023222	2.98974	1.49141	0.498844	-1.00334	hypothetical protein
Aco028999	7.01592	3.50115	0.499029	-1.0028	hypothetical protein
Aco008380	15.8041	7.89096	0.499297	-1.00203	4-hydroxyphenylpyruvate dioxygenase
Aco005438	2.85363	1.42485	0.49931	-1.00199	GATA transcription factor 16
Aco016934	14.539	7.26241	0.499511	-1.00141	Cytochrome c oxidase, subunit Vib family protein
Aco031064	1.94615	0.972718	0.499818	-1.00053	hypothetical protein

## Sheet: 18 disease related genes
Supplementary Table S2.3. Candidate genes whose contain W-box sequences in promoter for plant-disease interaction pathway from KEGG result
Gene ID	Chr	Start\bp	End\bp	Forward (+) /Reverse (-)	Description	Promoter Sequences
Aco029869	scaffold_1023	17545	21136	+	Disease resistance protein	TTGCATTTTGAAACGGCTACTTAATTAATCATAGAATACGCGTTTAAATTAAGATAACATTCTGCTAGATTTCAACATATTACAGATTTTGGCCGAAAAATGAAAAAAAAAAATCTTTAATTTCTAAAAACAAGGTATAGTTGATTGCTTTGTTTCATTTTTAGATTACAACATATTACATAATCATGGAGTATACGTTTAAATTAAGGAAACATTTTGCTAGATCACAACATATTACAGATTTTGGCTGAAAAATAAAATAAAATAAAGTATTTTTAAGTTCTAAAAATAAGGTATAGCTGATTGCGCTGTTTCATTGCAGTTCTTTGGGCGCTGAAATTATTAGTTGGGTAGGAGGATTTGAAGAAAATGAAGGAATTTCAAAAATGGATATTATTG…
Aco028887	scaffold_869	57314	59369	+	Disease resistance protein	CACAGTCGGCGAGCTCCAGGTTAACCGGGTTGGTAGTCTGCTGGTGGGTAATTTGGAAAGTCAGAAACGCCATGATTTTTAGGAATTCCCAGCCAGACCCTATCCTTGCTGTTAACAAGATCAAACAGCTGACGTATCTTTGGGAGCATTTTTTCTCAACTAATCGACGGCTTGTTGGTAATCGTTAATCGACAGTAATATCCTAAACCCTAAACTTTTTTTTTTTTTCTCCCTCACCCCGAGGCCGTGTTGCCTCACCCCTGTAGCTGAGTTCATCATTTTAATGAATGAAGCGAGTAGCGTGCTACCTTTCTCTCTCAAAAAAAAAAAAAAAAAAAAAACTATTTTTTTGAAATAGTATTGGATGGTTCTTTCCTCCAGTCTGATTAGTTTTGGAGT…
Aco028372	scaffold_689	29249	33341	+	Disease resistance protein CC-NBS-LRR class family	TCGTGGCTTCTTCTGGAGAGGCAAGAAGCTTGACAACGTCTTTCATTGTCTCGCGAAATGGAGACATATTTGTCAACCAAAGAGGGAGGGGGGTATCGGGATACGAAACCTGCAGGTCGCTAATGCGGCTTTACTCATGAAGGGTCTTTGGAACTTCTACAACTCTCAAAACTTGCCGTGGGTCCAGCTTTTGATGCAAAAACACTACAAACGATGAGTACTGGACCTAACTGCTTCTAGTCCACCTGGTACCAGCCCAATCTGGAGGGGAATGCTCAAGCTTGCTGCTCCGTTCCTTACATCGGTCAATTTTTCTCTTGGTAATGGAAAGTTAACATCTTTCTGGAACGCGAGATGGTGCGGGGATCTTACCCCAAGGAACCGCTTTCCCAACCTCTA…
Aco024948	LG08	7886113	7890346	-	Disease resistance protein CC-NBS-LRR class family	AAAATTGATTTGATTTATATTATTAATTCATTTATTGATCTTCCGTTTCTTAGATATTTTTAATTTTCTGGATACAATTTGACCGATTATAAGTTTCCCGGAAGCACGTAAAATTAGGTCGTGTTATATATGTAACCCTACTTATAACCCTATTTAAAAAAATAAAGACTCTATCAAATAATAAAGTCTTATTAGTCCTTATTTTAATTTTAATACAAACTAAATATTATGACGATAAGAGCACTTTTAAACTTTAATATAAACCAATTAAAATACTTTAGTATTTTATATCACCTTTTTTTATAACCAACTTATATTATATTTTATATTAAATTATGTTTATTAAATAACATTAATACAAAATTATTTTTTTAATATTTTTTATAAAAAGACTTTAAG…
Aco024154	LG20	2413398	2416760	-	Disease resistance protein	ATAATATCTTCCGCATATATAATATTTAATCATATTTTTTTAAAACAAAATATATAAAAGTTATCTCAAATTTACCTACTAATATTTAAAATATTTGATATTTTATTTAAAACATTATAAAATATATTAACATATATAATATTTAATCATATTTTTTAAAAGCAGAATATATAAAAGTTATCTCAAATTTAAAATATTGGATATTTTATTTAAATTATTATAAAATATATTAATTCTTAGTAATTAAATCTAATCTAATGATTGACGAATATAAAATATCTATCGCTTTTTTTACCTAAATTGACCTCAAATAGTACGTATCAAATTTCACTTTTTATACGCATATTGTATAGCTTCTAATAACCGTCGCCTACATAATATCATATTTTATCACAAATA…
Aco023292	LG04	12663139	12684061	-	Disease resistance protein TIR-NBS-LRR class	CGTTAAAAGCAAGCAAACGCTCATAATAGAATCGTCAAAATGTCTAATTGTACCACCATTTAATTACATCGTAAATAATCTTTTAAAATTTATGAAATTTAGTTTCTAAGAAATTTTCAAATATTACTAGACCAATTTCAAAATGGCTCCGATCATCGATTCAGAATCTAATTCCATTAAGGAACAATTGATAGGACATAATGGCTACCTATCGCCTATATAGATAGTAGCCTAGCCTGCTCTCTCTCTCTCTCTCTTCTGCCAATATATATACGAGCTAGCGTCCTATACTATTTGAAAGTACAGGACCTCTCCGTACTTGTATAGTTATTTTCGTATGAGACGTCTGATTCGCCATCGTTTCCATAGACGATGATCTACGAAGCCTATGGAAACTAT…
Aco023282	LG04	12860563	12889291	+	Disease resistance protein TIR-NBS-LRR class	TTTTTTAAATTATTTTTTAATTTTAGGCCATATTTTATATGATTGCCAAATATGTATCTAAAAAATTTAAAATAATAAATCACGCTATTAAGAAAAATATGCTTTAAATGATAAATAATTAACAATAATCTCTAATGCAAAATTTACTTTTGAAATTAAATAGAAAAATAAAATCTGTTAGGAAATAAATTTTTGAAATTAAATAGAAAAATAAAATCCGTTATCTTAAAAAGAAAATATATTTTGAAATTAAATAGATAATATCTAAAAAAGATATTTTAAAATAAAATAGAAAAATATCTTTTATAGGATTTTCACACCCGTAATCTGTTATAGAAAACTTATTTTTGAAATTAAATAAAAAAATTTATATTTTAAGATTTTTACATCAGTAATCTG…
Aco022010	LG11	1418392	1421236	-	Disease resistance protein	TCTAATNAGTCCGGCTACTATACTCTTATGAGTACGATTGCCCTCGTACTTATAAATCATTTTCGATGGTAGAGCTTCCAAATCGACGATTCATATCGTTAAACGTTATTTACAACATTAAAAACTTATAGAAATCAAATTTTATAATTTTTTAACATCATTTACCTTACGATCAAAAGGTCACAAAATTGATAATTTTAACGGCCGGTATGGAATACTTTCTAGTTTAACGGTGTAAAAGAATTGGAATTTGTTGAATTTTTGATAAAAAATTCTATTCACTACCAAGATAATGATCAATAATTTCGATCTTAAATTGAAGGATACGATCATCTATTTTTAGGACGTCGTTCAATTTTGACCGTTTATTTTATGCTTGCTTGATGAATTTTATTATGA…
Aco019502	LG07	4949194	4982273	+	Disease resistance protein	TACCCGCCCGCGAGTGGGAGGTCGGATACGCAAGACTTCTTTTTTCACTCCTATGCTTTCCAAATCAAAACAAATATATATAATTTTTAAAAGTATAACATAATTTATTGATTGATATATCACAACATACAATAAACAATATAAAATTTTAAAGTGTATAACTTATATTACATAAAAGTATTTCATCATTCCAAATTTTCTAGATACAAAATTAATTAAATTTTTATGATTATATAGTCAATATCATAAAGATTATATTTTTTAATTAAAAAATATACATGCAACTATCCATGGGTATTCGCACGTTATCCAAAATGCCTACAACTTAACGGGTACCCATCAGTCTCACTCATAATTTTTTAGATAAGAAAAATTAATATTCATACCTGCAAATTTGCT…
Aco018940	LG12	10698711	10701966	-	Disease resistance protein CC-NBS-LRR class family	GGTTTGTTATGCCACGTCACCAATATACCCGTTGCATTTTAGAATTTTTCGCCAACTAGATGCTTATCATATACCTTTATTTAACATATATTTATGCATGTATAGAGTGCGGCTGGTATGCTTATGGAAGCACGGAGGCCTCCGTGCTTCTAAATTGTTTTCGATGTTGGGGCTTTCGAATCGACGATCGGCTCCGTTAGACTTGATCTAGAGTATTTGAAGTACCTAGAAAATAAATTTTGTGATTTTTCAATATCATTTGTCTAGTAATCGAAGGGGCTCAAAATCAACGGCTGAAAATAAAAATCTCACAAAATGTGATGATATGACATTAAAAATTTAGATCAAAGTTATTGATCTTGTTTTATATGGTATAAAAAATTTTCTATCAAAATTTCA…
Aco018936	LG12	10740607	10743823	-	Disease resistance protein CC-NBS-LRR class family	CGAATTGTGGTGCATTGCTGAAGGGGTCTCCATACTTTTTTTTTTCCTTTTTTTTGGGGCAATCAAAATTTATACATATCAATTGCTCAAATATAATAGTATCTAAGAATAATATCGTGGGGTGAAAATCGTTTTGATATTACTCAATCTAATTGGACTCTGAAGCCAAAGATTATCGGATTTGGATTGAAATTTTACTATCCATTACGGACTCAAATTTAGATTTAGATCCGAAATTTGAAATTCTTTTGGGTTCAAATTAAGATTCACTATTCCTTTTCCAATTCGGATTCAAAATTATTCGAAACAAAAACTGATTTTGACTGCTTTTTTAATTTCTTAAGTAATGCCATTTAAGCATCTTTCAGAAATCTCAAACATCTTCATTGCATTTTCTTC…
Aco018932	LG12	10806533	10808342	-	Disease resistance protein CC-NBS-LRR class family	AGTAAAGGGTCCCGCTCTAAAAAAGAAGGTGTTGGAAACAGGGGACCAGAAACAAAGAGTCGCAGCCAAAAAAAGGTTATCGGCTATGGGAGGTGTTCGAGATAATTGAATGGTCTCATAAATCCCAATCTCGCGCCAAAGATTGGCATACGATGCTTCTACCCGATCCAACCAAGCGAGATATGCTTCCGAAACACTCAGTCAAGTTCGAAGGCTTTTTCCCGTCGAAGTTGAAGCATACCAAGAATGGAGATGAATGGCATCAGCCATTAAAGGAAGACCCTTACTTGAGAAAGAAAAAACCTCAGGAATAGGGCCATCTGTAAACAAGGGACCTAAAATAAATCGGGAAGGGTCCGACCCAACATATTGTCTAAGTAAAGTGTAATCGAAAGATGG…
Aco017911	LG04	12576994	12587088	-	Disease resistance protein TIR-NBS-LRR class	GTAGGAGTAAAGGGTCCCGCTCTAAAAAAGAAGGTGATGGAAACAGGGGACCAGAAACAAAGAAGCGTAGACAAAAGAAGGTTATCGGCTATGGGAGGTGTTCGAGATAATTGAATGGTTTCATAAATCCCAATCTCTCGCCAGAGATCGACATACGATGCTTCTACCCGATCCAACCAAGTGAGATATGCTTTCGAAACACTCTGTCAAGTTCGAAGGCCTTTTCCCGTCGAAGTTGAAGCATACCAATAATGGAGATGAATGGCATCAGCCATTAAAAGAAGACCCTCACTTGAGAAAGAAAAATCCTCAGGGATAGGGTCATCTGTAAACGAGGGACCGAAAATAAATCGGGAAGGGTTCGACCCAACATATTGTCTAAGTAAAGTGTAATCGAGA…
Aco016528	LG11	283895	295002	+	Disease resistance protein CC-NBS-LRR class family	TATGCTACTATACTATCAATAGTACCAAGCCCTTGGTACTATTGAGTTTTTGACCGTTGGATGAAAAGATGTGCGGTTAGAATGATAGTGGTTCTCGGTTAAATTAATAGTGGTCTTCTAGGATTGAGCGAGTGGTTGGTTTAATAGTATAATCTAACGAGTGGAAATGATCAAAGGATAGATCTAACGGTAGAAAACTCAATAGTACCAAGGGCTTGGTACTATCGATAGTATAGTAGCCGGACTCATATATATATATATATATATAGAGTGAGGCTACTATGCTATCGGAAGCACGGAGCCTTCCGTGCTTCCAACTTGTTTTCGAAGTTGCGATTTTCGAATCGTCGATCGGCTCCGTTAAAGTTGATCTAGAGTATTTGGAGTACCTAGAAAATA…
Aco014542	LG20	1893286	1897030	-	Disease resistance protein CC-NBS-LRR class family	CATAGAAAAAATTCATAGTTGGTTCACAAAATAATTTCATGTTCTTGTTGTCGAATAATTTAAAAATTTCTTATATGAAATGCCAAATATAAGAGGAAAGATAGAGAGAGAAAAAAGAAATAAAGAGAGAATAAAAATTTTAATAATATACTAGAGATAAAATGACTAAATTGCTCATATATTAAAAGACAAAAATACTCTTTTTTGAGATACCTGGTGACCGGTATCTCTCCTAAAATGACCTGCTATTGCAGGTCACAATTTTAAGAAAATTAAATTTAAACCGTTGAACGGGAGTGAATGAACAGTAACGAAAAAAAAATATAAAAGAATTACTCTTATTAGTTTATTACTAATAGTGTAAGCAGACTGGAAAAAAAAAAAAAGAATAGTTGATTT…
Aco011182	LG04	12953187	12973363	+	Disease resistance protein TIR-NBS-LRR class	CGGCGTCGGCGGGGGTGCTGCAGATTTCTTACGTTCGAGCTGCGGCTGCTGCTGCGGAGGCGGCGGCGGCGGCGGCGGTGCTGCAGATTTCTTACGTTCGATCTGCGGCTGCGGCTGCTGCGGTGGCGGCGGGGGTGCTGCAGGTTTCTTACGTTCGAGTGGCGGCGGCTGCTGCTGCTGCTGCAGGGGCGGCGGTGGCGGTGGCGGCAGCGGCAGTAGCGGAGCGCTGGGCTTTTGGGCTGCAGGAGGGATTCTTTTCGGGAGTATGACGTACAAGGTGTCGTTCTCGAACTCGGCCCGGATATTGTTCACGTCGCAGTCCGGCGGGAGGCGGAAGTCCGCCGTGAAGCGGCTCCACCGGCTGCTGTCCAGCGGCCGCTCGCCGCGTGCCCGCAGGTT…
Aco010504	LG07	13372018	13376100	+	Disease resistance protein CC-NBS-LRR class family	ACCATTGTTGGCCTCTCAATAGCTCTCTCCCGGTTCAGGACTAAGCAAAGCATCCCAAAAGGACTTTGATACAAGTATGCTAGATTGATAAACATAAAAATATAAAAAAATCATTCCGGCTTAAGTTTTTTTAAAAAATAATTGTTTCATATTATTTAACATGATATCAAATAAAAAGATTATGAGTTCGAGTCACACCAGGCTCCTAACCTAATTGAATTTTCTCTCGGTTAATTTAAGTCCACGTCGAACTTAGACGTAAGGGAGAGTGTTCAATATAAAAATATAAAATATCATTATCTATCAGCTTAAATTTTTAGAGAAAACAGTTGTTTCGCGTTGTTTAACATAGATTGAAGCCATATGCACAGCTAAACAAGTAGCGTGGGTAAATCCATT…
Aco008916	LG09	12136231	12155222	+	Disease resistance protein CC-NBS-LRR class family	TTGGAGCAGCCCCCTCTTCAATCTCTTCCTGAGATCTTGTGGTCAGTTGTTCTTCTTCCACTTACTCTTTTTAATTAATTTTTAAGTTCCAAGTGTTCTTGTTTTTAATTTTCTTTGCTATAAGCTAGTTAATTCTGTAAAGCAAAGAGAGTAATTCTTTTTTGCTCAACATATAGTTTGGATTCACTTGATAATTTGGCCTCATATAATACTTTCACTTTACTGTTGATGATTGAGCACCTAAATTGATGATCAATATCATGAAAGATGATTAAAGATACATAAACTTTATAGGAAAAGAGTTTTGTGATAGTTAAAATTTATTTTCTGGATCACCAAGACGGCACAATGCGAATGGTCAAAATTAGCAACCTTCTAAATACAGTATTTTTTTTTAAA…
